# Supplementary material for: Identification of Predictive DNA Methylation Biomarkers for Chemotherapy Response in Colorectal Cancer
Source: Front Pharmacol. 2017 Feb 13;8:47. doi: 10.3389/fphar.2017.00047 (PMC5303736; doi:10.3389/fphar.2017.00047)
Supplement: Supplementary file 3 [file Table_1.XLSX]

## Sheet: Sheet1
Table S1-1 Differentially methylated genes in recurrent CRCs compared to non-recurrent
Gene	Target ID	∆ Beta	P value	Methylation status Recurrent vs Non-recurrent CRC
ATF7IP	cg19789919	0.342512	0.00042573	Hypermethylation
PPP1R14A	cg20232102	0.289464	0.00231899	Hypermethylation
PROM1	cg09024126	0.280687	0.0026591	Hypermethylation
INADL	cg13462557	0.280216	0.0358876	Hypermethylation
SMAD3	cg24032190	0.269478	6.23e-06	Hypermethylation
PROM1	cg14736058	0.259359	0.00709368	Hypermethylation
SPPL2B	cg23803868	0.259228	0.0358947	Hypermethylation
ZNF470	cg21552653	0.25789	0.00190552	Hypermethylation
SLC44A4	cg20370184	0.256527	0.0251597	Hypermethylation
NSUN2	cg23369601	0.248735	0.0102446	Hypermethylation
KRTAP5-7	cg06894070	0.244632	0.000317304	Hypermethylation
ZNF529	cg07904448	0.243923	0.000894752	Hypermethylation
C3orf59	cg16788857	0.235815	0.0273344	Hypermethylation
PMEPA1	cg17978103	0.230059	0.00494235	Hypermethylation
WNT1	cg22884792	0.229815	0.00186596	Hypermethylation
PON3	cg26457160	0.228616	0.00403859	Hypermethylation
CCNDBP1	cg07621610	0.228403	0.000982759	Hypermethylation
CUX1	cg06721601	0.228339	0.0417956	Hypermethylation
ZFP57	cg26021304	0.228263	0.0351855	Hypermethylation
ITGA2B	cg14329441	0.226115	5.5e-05	Hypermethylation
ZFAT	cg07299736	0.225806	0.0264541	Hypermethylation
NPPC	cg19969873	0.22529	0.00251439	Hypermethylation
MYEOV	cg05650055	0.222896	0.018923	Hypermethylation
EGFL7	cg14197156	0.221789	0.00732418	Hypermethylation
DUOX1	cg15105703	0.221046	0.000584713	Hypermethylation
MAEA	cg08283595	0.219179	0.0234928	Hypermethylation
CCNE1	cg27475126	0.219159	6.96e-05	Hypermethylation
TLR2	cg06405222	0.219014	0.000379541	Hypermethylation
CHST8	cg26565021	0.218968	0.00251166	Hypermethylation
LRRIQ4	cg23081534	0.217345	0.00536622	Hypermethylation
ZMYND11	cg08828193	0.216784	0.00125773	Hypermethylation
SLC2A9	cg21795255	0.216684	0.0079102	Hypermethylation
CYP4V2	cg11969330	0.21452	0.0175939	Hypermethylation
UPK3B	cg16393713	0.214215	0.00709699	Hypermethylation
LPPR3	cg21928701	0.212282	0.0162934	Hypermethylation
CBFA2T3	cg12829360	0.211592	0.000357994	Hypermethylation
TGFB3	cg21193926	0.211338	0.0307433	Hypermethylation
MAEA	cg25764166	0.210213	0.0103402	Hypermethylation
ALOX5	cg02070873	0.210206	0.00223856	Hypermethylation
SULF1	cg13291208	0.209406	0.0028452	Hypermethylation
COMMD5	cg23712897	0.20892	0.00128864	Hypermethylation
FAM188B	cg02543636	0.208486	0.00316364	Hypermethylation
FAM167B	cg11286035	0.208303	3.59e-06	Hypermethylation
NARF	cg11690666	0.207409	0.000319343	Hypermethylation
PPP2R2C	cg02715913	0.206902	0.00862711	Hypermethylation
STK19	cg17339327	0.206346	0.00469046	Hypermethylation
KANK4	cg07558455	0.206346	0.00347432	Hypermethylation
PIGB	cg19991916	0.206183	0.00239374	Hypermethylation
AMIGO3	cg13996426	0.205846	0.00224902	Hypermethylation
CSPG5	cg16008009	0.20573	0.00055976	Hypermethylation
CCDC154	cg06352616	0.205178	0.0055712	Hypermethylation
RAI1	cg26126806	0.20504	2.11e-05	Hypermethylation
C2orf39	cg13971866	0.204534	0.00106684	Hypermethylation
MST1R	cg18292904	0.204267	0.00604598	Hypermethylation
SRRM3	cg11267480	0.204198	0.00439685	Hypermethylation
PPP1R14A	cg22557662	0.203044	0.023402	Hypermethylation
CPLX2	cg06833732	0.202845	0.0145003	Hypermethylation
TNXB	cg02989255	0.202555	0.00412057	Hypermethylation
TNS4	cg08696192	0.201848	0.00887576	Hypermethylation
SHISA3	cg23684249	0.201818	0.0165831	Hypermethylation
AGPAT4	cg11342941	0.201197	0.0061818	Hypermethylation
DGKQ	cg02099267	-0.200684	0.0262628	Hypomethylation
CAMTA2	cg03443944	-0.201049	0.00398562	Hypomethylation
MLH1	cg11291081	-0.202314	0.015201	Hypomethylation
RAB11FIP5	cg08530000	-0.202422	8.89e-05	Hypomethylation
ITGAM	cg05625471	-0.203731	0.00101558	Hypomethylation
HCG4	cg23849169	-0.205823	0.00153779	Hypomethylation
ZNF347	cg11756214	-0.206207	0.0169621	Hypomethylation
SNTG1	cg26461695	-0.20746	0.00178657	Hypomethylation
ZNF304	cg16848116	-0.207759	0.0427258	Hypomethylation
KIAA1522	cg17716617	-0.208444	0.00543544	Hypomethylation
KIAA1522	cg04147049	-0.208838	0.0333377	Hypomethylation
MDFI	cg27200446	-0.21026	0.000919028	Hypomethylation
MAN2B1	cg10776061	-0.213177	0.0430338	Hypomethylation
DDX43	cg17188169	-0.215531	0.0038633	Hypomethylation
MLH1	cg05670953	-0.216261	0.0121988	Hypomethylation
C9orf50	cg14015706	-0.218966	0.0163574	Hypomethylation
ZNF334	cg27385032	-0.219924	0.00473692	Hypomethylation
SMTN	cg19446838	-0.224943	0.0249903	Hypomethylation
HCG4	cg11901272	-0.225766	0.0026862	Hypomethylation
DDX43	cg03669949	-0.22647	0.00494356	Hypomethylation
ZMIZ1	cg17853216	-0.227775	0.00415021	Hypomethylation
CHL1	cg01295518	-0.228619	0.0125093	Hypomethylation
MXI1	cg14609104	-0.228739	0.0176144	Hypomethylation
NFIA	cg09219280	-0.229295	0.0166851	Hypomethylation
SKA2	cg13989295	-0.229466	0.0494978	Hypomethylation
ARHGEF10	cg22029879	-0.233874	0.0371322	Hypomethylation
PPAPDC1A	cg07413656	-0.237467	0.00321152	Hypomethylation
DDX43	cg06797068	-0.238298	0.00432205	Hypomethylation
EPM2AIP1	cg02103401	-0.242113	0.00123459	Hypomethylation
DDX43	cg12045875	-0.242163	0.00207463	Hypomethylation
TNIK	cg22901347	-0.242315	0.0001154	Hypomethylation
HCG4	cg14443519	-0.24318	0.000976918	Hypomethylation
SMTN	cg21634064	-0.249687	0.0168659	Hypomethylation
SH3BP5	cg09627057	-0.250183	0.0425016	Hypomethylation
SOCS3	cg27637521	-0.250467	0.00361771	Hypomethylation
GNAO1	cg16623098	-0.25521	0.00245647	Hypomethylation
XRCC2	cg17196155	-0.256148	0.0450924	Hypomethylation
COL6A3	cg23813394	-0.256469	0.0258526	Hypomethylation
SMOC2	cg05509228	-0.25711	0.038974	Hypomethylation
WTIP	cg10771931	-0.258682	0.0053998	Hypomethylation
CCDC57	cg25388952	-0.26643	0.0080914	Hypomethylation
PLA1A	cg10666341	-0.268201	0.0422947	Hypomethylation
TMCO3	cg05608383	-0.272012	0.0240677	Hypomethylation
PTGER3	cg11418303	-0.291967	0.0103629	Hypomethylation
PTPRK	cg09247979	-0.299439	0.0293569	Hypomethylation
STRN	cg01695532	-0.301771	0.00560697	Hypomethylation
PCSK6	cg09908042	-0.324704	0.0231355	Hypomethylation

## Sheet: Sheet2
Table S1-2 Differentially methylated genes in HT29 cells treated with 5-FU versus untreated control
Gene	Target ID	∆ Beta	P value	Methylation status 5-FU vs Untreated Control
GRAMD1B	cg06797734	0.368484	0.0147136	Hypermethylated
RDH12	cg25367374	0.242955	0.00019452	Hypermethylated
IL20RB	cg05097579	0.226459	0.00991776	Hypermethylated
ABCC11	cg09228051	0.218153	0.00225072	Hypermethylated
GPR37	cg07376282	0.207661	0.0278509	Hypermethylated
MIR5688	cg04883293	-0.20522	0.0139113	Hypomethylated
SOX21	cg26842121	-0.234754	0.00153152	Hypomethylated
ARHGAP19-SLIT1	cg26811352	-0.352874	0.0492612	Hypomethylated
STK38L	cg19611616	-0.368702	0.0416336	Hypomethylated

## Sheet: Sheet3
Table S1-3 Differentially methylated genes in HT29 cells treated with 5-azadC versus untreated control
Gene	Target ID	∆ Beta	P value	Methylation status 5-AzadC vs Untreated Control
LPGAT1	cg13064658	0.325183	0.043511	Hypermethylated
TTC14	cg22289155	0.285809	0.000162687	Hypermethylated
TBC1D5	cg01058983	0.281241	0.00056097	Hypermethylated
HNMT	cg25241102	0.278426	4.56e-05	Hypermethylated
MIR1291	ch.12.973812R	0.275059	0.0115223	Hypermethylated
GTF2A1	ch.14.1251344R	0.274168	0.0102134	Hypermethylated
LOC399959	cg16865908	0.271563	0.0120694	Hypermethylated
PLAG1	cg01994308	0.269916	0.00045401	Hypermethylated
NCRNA00110	cg03938110	0.268311	0.0117328	Hypermethylated
GPC6	cg10476585	0.268215	0.0309361	Hypermethylated
NR2F1	cg16556111	0.266281	0.0104838	Hypermethylated
RNF5P1	cg06448284	0.265978	0.000437634	Hypermethylated
ERICH1	cg17756545	0.265324	0.00855454	Hypermethylated
ADAMTS18	cg05007098	0.265266	0.00497864	Hypermethylated
MCC	cg02021529	0.264182	0.015765	Hypermethylated
ERMP1	cg13643006	0.263802	0.00167072	Hypermethylated
MIR3714	cg27614376	0.260969	0.00319661	Hypermethylated
OR6S1	cg24162781	0.260546	0.000757503	Hypermethylated
OPCML	cg18413062	0.260085	0.0117845	Hypermethylated
CYTH1	cg24768595	0.258797	0.0044741	Hypermethylated
EOMES	cg15969804	0.257771	0.000344433	Hypermethylated
PRRC2C	cg25061682	0.25607	0.0385184	Hypermethylated
PTF1A	cg04448014	0.254259	2.4e-06	Hypermethylated
LOC401242	cg23730781	0.254111	0.000525523	Hypermethylated
KRTAP24-1	cg09892262	0.252471	0.00196712	Hypermethylated
DDHD1	cg01258997	0.251297	0.00490539	Hypermethylated
C21orf29	cg13137765	0.250443	0.00708444	Hypermethylated
LPAR1	cg14317056	0.249616	6.19e-07	Hypermethylated
A2BP1	cg09696486	0.249348	0.000371511	Hypermethylated
ERICH1	cg11968792	0.247993	0.00332307	Hypermethylated
A2BP1	cg08996613	0.247579	0.0210851	Hypermethylated
HPGD	ch.4.3194770R	0.246633	0.00535654	Hypermethylated
INSR	cg13727618	0.246613	2.53e-05	Hypermethylated
TSPYL5	cg08260790	0.246094	2.88e-06	Hypermethylated
MRPS17	cg16412148	0.245835	0.00330049	Hypermethylated
ANO6	cg01790771	0.245701	0.00228089	Hypermethylated
DYNLRB2	cg02054513	0.245625	0.017973	Hypermethylated
IFNAR2	cg17725807	0.244944	0.000290559	Hypermethylated
GZMA	cg13566919	0.244194	0.0151621	Hypermethylated
ATCAY	cg24340935	0.244077	0.0192301	Hypermethylated
OR4F29	cg24669183	0.243363	0.00301341	Hypermethylated
NPAS3	cg21917261	0.241391	0.00781884	Hypermethylated
LOC399959	cg26916936	0.24087	0.00105428	Hypermethylated
PAK2	cg15721238	0.239952	0.00618271	Hypermethylated
SOX11	cg13362028	0.239681	0.026491	Hypermethylated
KIAA2013	cg22340067	0.239561	0.0150737	Hypermethylated
C8orf41	cg04340421	0.237667	0.00254275	Hypermethylated
SCYL3	cg08161205	0.236345	8.79e-05	Hypermethylated
DAB1	cg12629008	0.235505	0.034344	Hypermethylated
AFF1	cg05206789	0.234872	0.00443908	Hypermethylated
CACUL1	ch.10.2535095F	0.234644	0.0263358	Hypermethylated
GPR37	cg07376282	0.234511	0.017562	Hypermethylated
LRRC16A	ch.6.626543F	0.234444	0.00565669	Hypermethylated
PRPF18	cg15881990	0.234434	0.00651636	Hypermethylated
RPL23AP32	cg03829559	0.234408	0.031443	Hypermethylated
TRPM8	cg23688111	0.233039	0.000286687	Hypermethylated
NCMAP	cg17094249	0.23224	0.0054909	Hypermethylated
NFKBIL1	cg20248972	0.231942	0.0135667	Hypermethylated
KCNH5	cg06501084	0.23101	0.0122475	Hypermethylated
CACNA2D1	cg24426822	0.230505	0.0162358	Hypermethylated
C8orf86	cg08986840	0.230246	0.00372776	Hypermethylated
MAPK8	cg20525763	0.230191	0.0142964	Hypermethylated
COG5	cg23024343	0.229089	0.00439295	Hypermethylated
OR4E2	cg22816294	0.228549	0.000892203	Hypermethylated
ZNF652	cg22218543	0.228444	2.78e-05	Hypermethylated
CCNH	cg17341345	0.228147	0.0122172	Hypermethylated
SCN1A	cg13875008	0.227629	0.00365375	Hypermethylated
PKIA	cg08864904	0.227597	8.28e-05	Hypermethylated
IL5RA	cg25381017	0.227501	0.00872955	Hypermethylated
FILIP1	cg20663448	0.227221	0.00454629	Hypermethylated
NR2F1-AS1	ch.5.92182126F	0.226201	0.0322171	Hypermethylated
FOXG1	cg06642965	0.226197	0.00365286	Hypermethylated
ROBO1	cg04931126	0.226143	0.00109301	Hypermethylated
SHOX2	cg17619405	0.225626	0.0444057	Hypermethylated
DGKI	cg13138446	0.225613	0.0081701	Hypermethylated
PRKD1	cg13018639	0.224927	0.0300586	Hypermethylated
KATNAL2	cg24730543	0.224854	0.000685873	Hypermethylated
LOC150381	cg04986324	0.224803	0.000156585	Hypermethylated
DPP10	cg02788938	0.223564	0.000258656	Hypermethylated
PRDM9	cg19604060	0.22326	0.000142716	Hypermethylated
KPNA1	cg00965985	0.22244	0.0380462	Hypermethylated
LOC286083	cg05313949	0.221438	0.00120221	Hypermethylated
SRGAP3	cg18813545	0.221211	0.00245381	Hypermethylated
NUPR1L	cg10135877	0.221103	0.0149673	Hypermethylated
EBF1	cg13383639	0.220623	0.00015987	Hypermethylated
WWP1	cg23704802	0.220404	0.0219397	Hypermethylated
SPRY2	cg08421519	0.220123	0.000172348	Hypermethylated
OR8B8	cg03252499	0.21951	2.66e-05	Hypermethylated
DPF3	cg02906074	0.218647	0.0202119	Hypermethylated
RBPMS	cg10286310	0.218629	0.0067853	Hypermethylated
HLA-DQA2	cg22282941	0.21833	0.00358833	Hypermethylated
FAM19A4	cg19508285	0.218321	0.0222595	Hypermethylated
KCND3	cg04128499	0.218263	9.21e-05	Hypermethylated
MAEL	cg23968893	0.218226	0.00595189	Hypermethylated
C1orf144	ch.1.572291F	0.21801	0.0298016	Hypermethylated
DAAM1	cg23108232	0.2174	0.0415033	Hypermethylated
SYT16	cg04137405	0.217389	0.0405191	Hypermethylated
ID2B	cg21836209	0.217183	0.00895863	Hypermethylated
ATXN7	cg18542842	0.217058	0.00337557	Hypermethylated
WDR70	cg25450819	0.216885	2.65e-05	Hypermethylated
HHAT	cg00765992	0.216843	0.000687774	Hypermethylated
NRXN3	cg18422058	0.216593	0.0201036	Hypermethylated
ZNF266	cg23327164	0.216507	0.00105335	Hypermethylated
MAML3	cg15975217	0.216076	0.00919303	Hypermethylated
NNT	cg08866497	0.215986	0.00561574	Hypermethylated
MARK1	ch.1.4297470F	0.215812	0.0161953	Hypermethylated
NRXN3	cg15434778	0.215619	0.0152543	Hypermethylated
GPAT2	cg25841923	0.215434	0.0052584	Hypermethylated
SATB2-AS1	cg09250678	0.215235	0.00119147	Hypermethylated
LINC00670	cg11224748	0.215126	0.0259814	Hypermethylated
RNF2	cg20275203	0.215081	0.005356	Hypermethylated
ANKRD5	ch.20.221631R	0.215054	0.0177306	Hypermethylated
PCDHGA4	cg26114452	0.21466	0.00217448	Hypermethylated
STIM1	cg02770745	0.214621	0.0265053	Hypermethylated
GNL1	cg03234437	0.21444	0.00856115	Hypermethylated
YOD1	cg03523835	0.21421	0.010918	Hypermethylated
IGF2BP1	cg13877465	0.213415	0.0197148	Hypermethylated
KRTAP27-1	cg10805440	0.213109	0.0119171	Hypermethylated
OR52D1	cg18532907	0.212838	0.00341149	Hypermethylated
TM4SF1	cg01704739	0.212811	0.00723575	Hypermethylated
ANO2	cg02086166	0.212552	0.0304944	Hypermethylated
FHIT	cg06146466	0.212444	0.000608012	Hypermethylated
PDGFRA	cg07698901	0.212229	0.0211531	Hypermethylated
PTGER2	cg21502048	0.211969	0.0305081	Hypermethylated
TTC18	cg23167087	0.211848	0.00480047	Hypermethylated
DRAM2	cg16164356	0.211664	0.00445367	Hypermethylated
PTPRG	cg11189251	0.211603	0.000538257	Hypermethylated
SPECC1	cg15378926	0.210686	0.00147977	Hypermethylated
CTAGE5	cg18976418	0.210517	0.00380909	Hypermethylated
NELL1	cg25160605	0.210012	0.000552351	Hypermethylated
HRH1	cg12974545	0.209958	0.000391249	Hypermethylated
NRXN3	cg10828316	0.209899	0.00899539	Hypermethylated
LINC00924	cg19611822	0.209527	2.42e-05	Hypermethylated
CHRNB3	cg24797431	0.209201	0.00747103	Hypermethylated
C4orf51	cg26642420	0.209108	0.00110463	Hypermethylated
FSHR	cg02160083	0.209102	0.00076633	Hypermethylated
SOX14	cg16338011	0.209071	0.00812091	Hypermethylated
GPR45	cg08008105	0.208918	0.00273893	Hypermethylated
ESRRG	cg01432520	0.208902	9.12e-05	Hypermethylated
AVP	cg06803406	0.208863	0.00449472	Hypermethylated
HOXD1	cg24154779	0.208841	0.000137628	Hypermethylated
FAM189A1	cg01026270	0.20844	0.0262432	Hypermethylated
TEX14	cg09327586	0.208349	0.00405267	Hypermethylated
SYT13	cg02314353	0.20825	0.00307847	Hypermethylated
ERICH1	cg17377211	0.208127	0.0324153	Hypermethylated
NPY1R	cg15896624	0.207717	7.22e-05	Hypermethylated
RUNX1T1	cg01515574	0.207079	0.00644484	Hypermethylated
CHN2	cg18529010	0.206375	0.00386753	Hypermethylated
SMC1B	cg00610021	0.206001	0.000185012	Hypermethylated
FAM120AOS	cg16761041	0.205697	0.000143924	Hypermethylated
HNF4G	cg03768338	0.205611	0.000450998	Hypermethylated
PCDHB2	cg16663497	0.20551	0.0063684	Hypermethylated
RP5-1074L1.1	cg24056365	0.205495	0.00148586	Hypermethylated
CD300E	cg13018120	0.20508	0.00509998	Hypermethylated
NRG1	cg08695336	0.204707	0.0327053	Hypermethylated
KLF17	cg10334509	0.204632	0.00367078	Hypermethylated
RP5-944M2.3	cg02822108	0.204607	0.0350416	Hypermethylated
GNPNAT1	cg15418809	0.2045	0.00867176	Hypermethylated
DNAJC2	cg09035307	0.2044	0.0400087	Hypermethylated
SLC25A36	cg22219379	0.20422	0.0222674	Hypermethylated
LOC339166	ch.17.230463R	0.204094	0.0433871	Hypermethylated
PYHIN1	cg11237207	0.203951	0.00808773	Hypermethylated
C3orf55	cg13499717	0.203841	0.0197792	Hypermethylated
MTRNR2L5	cg01210727	0.203744	0.000489685	Hypermethylated
LINC01019	cg05712938	0.203476	0.00162806	Hypermethylated
MAPK4	cg25244036	0.203413	0.00144145	Hypermethylated
STAC	cg08850369	0.203094	0.00880781	Hypermethylated
NEGR1-IT1	cg16996682	0.202988	0.00241772	Hypermethylated
DPP10	cg15726040	0.202864	0.0112646	Hypermethylated
CEP83-AS1	cg02228889	0.202562	0.00488983	Hypermethylated
LMCD1-AS1	cg13744481	0.202539	0.0295955	Hypermethylated
DMBX1	cg03401357	0.202087	8.67e-06	Hypermethylated
ARPP-21	cg01307174	0.201646	0.000576477	Hypermethylated
SH3PXD2A	cg19189864	0.201365	0.00232464	Hypermethylated
SEPT10	cg03854667	0.200896	0.0258512	Hypermethylated
ARHGAP28	cg15037133	0.200822	0.00149504	Hypermethylated
LPA	cg25801034	0.200597	0.016983	Hypermethylated
CADM1	cg11019127	0.200439	0.000260638	Hypermethylated
LTBP1	cg26672287	0.200142	0.00516625	Hypermethylated
GOLGA4	cg03171211	-0.200067	0.00826902	Hypomethylated
LINC00298	cg20306022	-0.200147	0.00231849	Hypomethylated
RP11-506O24.1	cg17245996	-0.20015	1.61e-05	Hypomethylated
GLT8D1	cg15761531	-0.200253	0.011474	Hypomethylated
CUL3	cg24422171	-0.200363	0.000102934	Hypomethylated
TBC1D8	cg02863135	-0.200475	0.0228465	Hypomethylated
ZNF326	cg13573178	-0.200586	0.00898697	Hypomethylated
EIF3IP1	cg14145972	-0.200593	0.000164174	Hypomethylated
MIR1973	cg19081358	-0.200727	0.00855233	Hypomethylated
WDFY3	cg23528488	-0.200795	0.0215648	Hypomethylated
LOC728323	cg17181966	-0.201129	0.00904371	Hypomethylated
ANTXR2	cg08611402	-0.201282	0.00406681	Hypomethylated
TMC7	cg06428742	-0.201291	6.49e-05	Hypomethylated
HRH1	cg07043494	-0.201331	0.00034099	Hypomethylated
SIL1	cg04025739	-0.201443	0.02518	Hypomethylated
ZNF684	cg05040778	-0.201445	0.0132186	Hypomethylated
PMS1	cg11414945	-0.20145	0.0134399	Hypomethylated
KIRREL	cg06865839	-0.201724	0.0017792	Hypomethylated
LRIG3	cg04799736	-0.201912	0.000315136	Hypomethylated
FXR1	cg19107112	-0.201943	0.00895558	Hypomethylated
NEK2	cg15831905	-0.201952	0.00202533	Hypomethylated
ADAMTS1	cg13758712	-0.201973	0.00039265	Hypomethylated
LPL	cg16125291	-0.202055	0.000248184	Hypomethylated
ATG7	cg06592829	-0.202277	0.00372617	Hypomethylated
AKAP6	cg01074354	-0.202356	0.0039764	Hypomethylated
ALDH8A1	cg04379409	-0.202787	0.000197517	Hypomethylated
GTDC1	cg11389618	-0.202909	0.0188435	Hypomethylated
FERMT1	cg25325723	-0.202934	0.00493248	Hypomethylated
WDR20	cg15313936	-0.20298	0.00070423	Hypomethylated
KCNJ1	cg23470017	-0.202994	5.67e-05	Hypomethylated
ARHGEF3	cg00883019	-0.203026	0.000400742	Hypomethylated
CNKSR3	cg12955459	-0.203076	0.000661849	Hypomethylated
SLC30A7	cg16925880	-0.203093	0.00860939	Hypomethylated
MKLN1	cg00981661	-0.203287	0.00727238	Hypomethylated
USO1	cg05641884	-0.203529	0.0157531	Hypomethylated
LPAR6	cg08778908	-0.203531	0.00667801	Hypomethylated
MIRLET7I	cg20634382	-0.203632	7.67e-05	Hypomethylated
ABCC13	cg01335663	-0.203652	0.00870259	Hypomethylated
ARID1B	cg07212702	-0.203711	0.00786285	Hypomethylated
SCARF2	cg01130273	-0.204141	5.58e-05	Hypomethylated
C17orf68	cg06382303	-0.204172	0.0476067	Hypomethylated
SPTBN1	cg18868922	-0.204219	0.000150494	Hypomethylated
CCNG2	cg11579630	-0.204258	0.00505362	Hypomethylated
PRPF39	cg26156120	-0.20439	0.00151579	Hypomethylated
SLC8A1	cg19015847	-0.204482	0.0117593	Hypomethylated
TSSC1	cg27665397	-0.204573	0.000121033	Hypomethylated
MIR3688-1	cg21845400	-0.204688	0.0189371	Hypomethylated
PCSK9	cg22029640	-0.204707	0.000952499	Hypomethylated
LOH12CR1	cg18238490	-0.204892	0.0181161	Hypomethylated
ZBTB20	cg13798112	-0.204973	0.00898844	Hypomethylated
HSP90AB1	cg13330671	-0.205057	0.00615565	Hypomethylated
KIAA1267	cg05186793	-0.205211	0.0188614	Hypomethylated
ESR1	cg08161546	-0.205367	0.000353518	Hypomethylated
LINC00602	cg22976242	-0.205399	0.00390604	Hypomethylated
ACSL6	cg17228898	-0.205559	0.00131515	Hypomethylated
MATN2	cg19935471	-0.20568	0.000336278	Hypomethylated
CATSPERB	cg19000611	-0.205725	0.00951277	Hypomethylated
WDR33	cg18007373	-0.205751	0.00463378	Hypomethylated
PSD3	cg24613644	-0.205753	9.31e-06	Hypomethylated
CYTH3	cg00512872	-0.205929	0.000287967	Hypomethylated
CRYBG3	cg06814136	-0.206172	0.000442361	Hypomethylated
LMOD3	cg05094695	-0.206195	0.000223354	Hypomethylated
SLC39A10	cg09015682	-0.206385	8.42e-05	Hypomethylated
NFIA	cg07310946	-0.206489	0.00209814	Hypomethylated
FN1	cg26166177	-0.206593	0.0331474	Hypomethylated
ARHGEF12	cg24566217	-0.206818	0.00667277	Hypomethylated
GCNT2	cg27213238	-0.206923	7.84e-05	Hypomethylated
TRIO	cg04115026	-0.206995	0.0445618	Hypomethylated
SMAD6	cg25915536	-0.20748	0.00247938	Hypomethylated
LHFPL2	cg23029236	-0.207529	0.0172749	Hypomethylated
ESCO2	cg04108328	-0.207621	0.0239088	Hypomethylated
USP6NL	cg03327221	-0.207891	0.00173001	Hypomethylated
DAAM2	cg05273999	-0.208219	2.4e-06	Hypomethylated
OPCML	cg25187338	-0.208228	0.00105148	Hypomethylated
SSTR1	cg01212373	-0.208377	0.000827279	Hypomethylated
PAIP2B	cg23549571	-0.20841	0.000938654	Hypomethylated
ATPBD4	cg24222165	-0.208443	0.000125135	Hypomethylated
ANGPT2	cg24519108	-0.208648	0.00767909	Hypomethylated
ADAM32	cg11052259	-0.208803	0.000410288	Hypomethylated
SGMS1	cg02113605	-0.208889	0.00100663	Hypomethylated
PLEKHG1	cg25582978	-0.208918	0.00284409	Hypomethylated
EP300	cg00187244	-0.209204	0.00485413	Hypomethylated
CALCR	cg12970937	-0.209231	0.000372557	Hypomethylated
ATXN2L	cg01409552	-0.209273	0.001418	Hypomethylated
CHL1	cg16046586	-0.209293	0.00192138	Hypomethylated
PITRM1-AS1	cg16631698	-0.20986	0.000100003	Hypomethylated
UBR5	cg15001633	-0.209865	0.000683036	Hypomethylated
SFRS4	cg14182254	-0.209964	0.00490578	Hypomethylated
TRIM39	cg11377650	-0.210014	0.0318511	Hypomethylated
TCERG1L	cg19269511	-0.210017	1.23e-05	Hypomethylated
KCTD3	cg15686216	-0.210153	0.00116419	Hypomethylated
LMAN1	cg05584737	-0.210208	0.0022857	Hypomethylated
NCRNA00174	cg05825212	-0.210218	0.00398446	Hypomethylated
PDE3A	cg24509104	-0.210237	0.00255438	Hypomethylated
LINC00884	cg24199724	-0.210446	7.98e-07	Hypomethylated
GPR65	cg15625636	-0.210501	0.00123196	Hypomethylated
CCR4	cg12818447	-0.210589	0.0003668	Hypomethylated
PAPOLA	cg16071782	-0.210639	5.8e-05	Hypomethylated
AGPAT6	cg04458281	-0.210715	0.0152659	Hypomethylated
PNO1	cg13802433	-0.211045	0.0179882	Hypomethylated
ATP11B	cg19820921	-0.211113	0.000520102	Hypomethylated
SGOL2	cg26961824	-0.21126	0.00137456	Hypomethylated
ATP6V1A	cg16758764	-0.211435	6.29e-06	Hypomethylated
S100Z	cg07797261	-0.211459	0.000882787	Hypomethylated
PAPOLA	cg00866289	-0.211521	8.9e-05	Hypomethylated
VGLL4	cg00668519	-0.211554	0.000375078	Hypomethylated
LINC00701	cg15501526	-0.211556	0.00393437	Hypomethylated
C7orf60	cg27517446	-0.211626	3.99e-05	Hypomethylated
ELAC2	cg11936817	-0.211693	0.000849679	Hypomethylated
AGTPBP1	cg14063347	-0.211817	0.0073006	Hypomethylated
LOC284688	cg13110779	-0.211873	0.00189663	Hypomethylated
LINC00443	cg16649360	-0.211936	0.00605123	Hypomethylated
CNOT2	cg04583467	-0.211981	0.000153555	Hypomethylated
CALB1	cg25492971	-0.211992	0.0017235	Hypomethylated
NBEA	cg23300961	-0.212003	0.00718904	Hypomethylated
LRCH3	cg16570846	-0.212021	2.88e-05	Hypomethylated
ZNF14	cg07679834	-0.212031	0.0108669	Hypomethylated
LPGAT1	cg05959111	-0.212054	0.000940877	Hypomethylated
DDX4	cg25566141	-0.212104	0.00148751	Hypomethylated
DENND1A	cg14316679	-0.212122	0.000107493	Hypomethylated
CTNNA1	cg07894651	-0.212475	0.00792204	Hypomethylated
DCC	cg03458463	-0.212632	0.000195176	Hypomethylated
ZNF713	cg20946638	-0.212669	0.00539043	Hypomethylated
KCNJ16	cg07862930	-0.212708	0.0127446	Hypomethylated
TRIM59	cg25113081	-0.212738	0.00355109	Hypomethylated
DHX33	cg14270556	-0.212753	6.85e-05	Hypomethylated
SPINK5L3	cg09529600	-0.212946	7.4e-05	Hypomethylated
HTR1B	cg24916055	-0.21298	0.0117857	Hypomethylated
ATP5G3	cg25920645	-0.213151	0.018659	Hypomethylated
RP11-807H7.1	cg07922825	-0.213158	0.00293384	Hypomethylated
UTRN	cg13515351	-0.213493	2.4e-06	Hypomethylated
DDX60L	cg00218484	-0.21375	0.0409987	Hypomethylated
PRPF40A	cg14375434	-0.213861	0.0106865	Hypomethylated
KCNU1	cg13632752	-0.213888	0.0200941	Hypomethylated
CD63	cg22473961	-0.214028	0.000522087	Hypomethylated
LDLRAD3	cg19988316	-0.214054	0.00102271	Hypomethylated
IP6K2	cg14753458	-0.214249	0.00657154	Hypomethylated
IWS1	cg10939746	-0.214374	0.00276392	Hypomethylated
WRB	cg10818702	-0.214405	0.00320929	Hypomethylated
MAML3	cg08996726	-0.21445	0.000826009	Hypomethylated
MBOAT2	cg14820213	-0.214475	0.000102808	Hypomethylated
RPS13	cg19395798	-0.214578	8.42e-05	Hypomethylated
GIT2	cg27069285	-0.214622	3.61e-05	Hypomethylated
TGFB2	cg22675326	-0.214676	0.0370573	Hypomethylated
ATXN7L3B	cg09089894	-0.214707	0.000127679	Hypomethylated
INPP4A	cg20715291	-0.214777	6.96e-05	Hypomethylated
RAB28	cg02182794	-0.214876	0.000124397	Hypomethylated
OSBPL10	cg22259536	-0.214937	3.37e-05	Hypomethylated
PRICKLE2	cg23021076	-0.215133	0.0002403	Hypomethylated
PCSK5	cg13655566	-0.215169	0.000543918	Hypomethylated
ETS1	cg05964133	-0.215466	3.06e-05	Hypomethylated
STX8	cg25495024	-0.216064	0.00726244	Hypomethylated
UTRN	cg20668812	-0.216242	4.07e-06	Hypomethylated
TNFAIP8	cg14692284	-0.216531	0.000468528	Hypomethylated
SIKE1	cg08732046	-0.216602	1.98e-05	Hypomethylated
NFATC1	cg03511628	-0.216615	0.00263403	Hypomethylated
SETD7	cg14201545	-0.216795	0.00125201	Hypomethylated
CENPF	cg15722631	-0.216818	5e-05	Hypomethylated
RFPL4B	cg00088428	-0.217027	3.69e-05	Hypomethylated
DLGAP2	cg03471999	-0.217213	0.0138817	Hypomethylated
COL21A1	cg24505719	-0.217324	0.00404112	Hypomethylated
GNPNAT1	cg18214930	-0.217549	0.00315709	Hypomethylated
CADM2	cg20120218	-0.21768	4.11e-05	Hypomethylated
ESCO1	cg21321768	-0.217812	0.00164923	Hypomethylated
RBPMS	cg21853581	-0.218377	0.00508094	Hypomethylated
ATXN7	cg13910715	-0.218879	0.0028013	Hypomethylated
FAM196B	cg13692121	-0.218947	0.000361742	Hypomethylated
C6orf138	cg04421392	-0.219029	0.00090176	Hypomethylated
LOC145814	cg13462829	-0.219037	0.00140428	Hypomethylated
DCP1B	cg26268125	-0.219375	0.000224738	Hypomethylated
ATP5C1	cg16719077	-0.219499	9.79e-05	Hypomethylated
CCKAR	cg07622877	-0.219517	0.00939008	Hypomethylated
SFRS8	cg12666614	-0.219656	0.000500437	Hypomethylated
TMEM30B	cg08142058	-0.219742	0.00757641	Hypomethylated
MSRA	cg05572751	-0.219755	0.00535481	Hypomethylated
ARID5B	cg24752836	-0.219779	0.00035976	Hypomethylated
RGS12	cg24453153	-0.219982	2.62e-05	Hypomethylated
NUBP1	cg08660064	-0.220086	0.00202747	Hypomethylated
ZNF521	cg23238231	-0.220114	0.000871174	Hypomethylated
NRXN1	cg02495518	-0.220255	4.5e-05	Hypomethylated
OPN5	cg18276235	-0.220577	0.00153074	Hypomethylated
ADAM7	cg26826339	-0.220628	0.000671548	Hypomethylated
UBE2E3	cg10658240	-0.220701	0.00192711	Hypomethylated
TFF3	cg07456546	-0.220711	0.00598076	Hypomethylated
PTPN4	cg00535403	-0.221111	0.00238348	Hypomethylated
SORL1	cg10746778	-0.221268	0.00644784	Hypomethylated
LOC286083	cg26246536	-0.221352	0.000205852	Hypomethylated
XPR1	cg11538848	-0.221651	0.00487741	Hypomethylated
AKIRIN2	cg21513537	-0.221767	0.00369743	Hypomethylated
MIR577	cg12690929	-0.221775	0.00473938	Hypomethylated
SLC7A7	cg24970620	-0.222041	0.00082732	Hypomethylated
PTGS2	cg22365834	-0.222195	0.00264805	Hypomethylated
WHSC1L1	cg10068740	-0.222399	0.00646687	Hypomethylated
TSPAN5	cg08915024	-0.22252	0.000392235	Hypomethylated
POLH	cg21911007	-0.223159	0.0121968	Hypomethylated
BCL11A	cg04305912	-0.223458	0.00156514	Hypomethylated
RUFY3	cg22714601	-0.223555	0.000130364	Hypomethylated
FAM73A	cg03737629	-0.224113	0.000156274	Hypomethylated
ITPR1	cg22240998	-0.224347	0.000299868	Hypomethylated
UBE2CBP	cg11101316	-0.224453	0.0033038	Hypomethylated
MIR3675	cg06293205	-0.224562	0.000246021	Hypomethylated
DERL2	cg00597043	-0.224584	6.89e-06	Hypomethylated
C2orf64	cg21849780	-0.224624	1.78e-05	Hypomethylated
ANKMY2	cg10276016	-0.224688	0.00049236	Hypomethylated
CNOT7	cg11193896	-0.224953	0.000781692	Hypomethylated
ERRFI1	cg10402576	-0.225126	8.5e-05	Hypomethylated
NACA2	cg14641092	-0.225277	0.00728597	Hypomethylated
FXYD6-FXYD2	cg26421734	-0.22529	3.5e-05	Hypomethylated
SLC25A4	cg24691880	-0.225593	0.00311641	Hypomethylated
GLYATL3	cg19966146	-0.225633	0.00403245	Hypomethylated
CAST	cg24705254	-0.225848	0.0117868	Hypomethylated
LOC100132724	cg26697691	-0.22618	0.000195138	Hypomethylated
WDR66	cg24777071	-0.226199	8.49e-06	Hypomethylated
SLC25A37	cg18186478	-0.226339	0.00443789	Hypomethylated
EIF5B	cg02796420	-0.226949	0.000294579	Hypomethylated
DARC	cg11831295	-0.22754	1.02e-05	Hypomethylated
SLC38A2	cg01656976	-0.227574	0.00172508	Hypomethylated
TCF24	cg00374056	-0.227599	0.0223928	Hypomethylated
MRRF	cg13671590	-0.227749	0.00265051	Hypomethylated
TSC22D2	cg13326420	-0.228448	5.9e-05	Hypomethylated
FOXP1	cg17805210	-0.228499	0.00842637	Hypomethylated
QRICH1	cg15856832	-0.228926	0.00404385	Hypomethylated
MIR548N	cg11539052	-0.22912	0.000865737	Hypomethylated
GJC1	cg15406952	-0.229141	0.00969261	Hypomethylated
GLIS3	cg14066405	-0.229174	0.00439803	Hypomethylated
C10orf140	cg25446329	-0.229304	0.00590179	Hypomethylated
ZBTB38	cg21612382	-0.229377	0.000938917	Hypomethylated
YTHDC1	cg12486486	-0.230174	4.75e-05	Hypomethylated
COMMD10	cg18151703	-0.230323	0.000251242	Hypomethylated
C18orf62	cg18036068	-0.230487	8.27e-06	Hypomethylated
CTNNA1	cg18712348	-0.230691	0.00226155	Hypomethylated
SGMS1	cg06371346	-0.231072	0.00182262	Hypomethylated
ASCC3	cg05757007	-0.231119	0.000601649	Hypomethylated
STK38L	cg02663317	-0.231261	0.000942982	Hypomethylated
FCF1	cg06642626	-0.232109	0.00085697	Hypomethylated
CCDC83	cg20891655	-0.232311	0.010411	Hypomethylated
SCHIP1	cg10177295	-0.233178	0.000264869	Hypomethylated
PLCH1	cg07480762	-0.23345	8.85e-06	Hypomethylated
C21orf45	cg16353568	-0.233616	0.00795172	Hypomethylated
UBE2G1	cg23371655	-0.233811	4.1e-06	Hypomethylated
NAAA	cg07747559	-0.233865	0.000394352	Hypomethylated
TACC2	cg05310185	-0.234755	3.2e-05	Hypomethylated
CABLES1	cg07716322	-0.235079	0.000297488	Hypomethylated
DLG1	cg07481360	-0.235592	0.00901152	Hypomethylated
FEZF2	cg16817826	-0.235687	0.00780664	Hypomethylated
ADCY9	cg02170103	-0.236577	0.000318663	Hypomethylated
UVRAG	cg16083168	-0.237079	0.00394822	Hypomethylated
POU2F1	cg15151364	-0.237197	0.00190637	Hypomethylated
MEX3C	cg02895724	-0.237416	0.000120898	Hypomethylated
PASK	cg23978064	-0.237563	0.00131233	Hypomethylated
HOOK3	cg12104979	-0.23762	0.00397759	Hypomethylated
G2E3	cg05409419	-0.237696	0.00555363	Hypomethylated
C1orf59	cg24511685	-0.238584	0.00451057	Hypomethylated
MIR4424	cg12069547	-0.23876	0.000682885	Hypomethylated
TINAG	cg16523850	-0.238909	0.000236785	Hypomethylated
XKR6	cg01652721	-0.239079	5.5e-06	Hypomethylated
DHX15	cg08224066	-0.239377	0.00420306	Hypomethylated
COIL	cg17343201	-0.24089	0.00807728	Hypomethylated
LRRTM2	cg16577593	-0.240965	0.00708877	Hypomethylated
SSBP2	cg13370754	-0.241645	0.0035241	Hypomethylated
SUPT7L	cg06062945	-0.242002	0.00541615	Hypomethylated
BHLHE22	cg14298200	-0.242008	0.00187725	Hypomethylated
TP63	cg18304052	-0.242085	2.91e-05	Hypomethylated
HLCS	cg08269941	-0.242148	0.000624739	Hypomethylated
C14orf135	cg01074676	-0.242273	0.00454117	Hypomethylated
C11orf63	cg27398637	-0.242317	4.73e-05	Hypomethylated
MARCH5	cg00014638	-0.242763	0.00227234	Hypomethylated
RERE	cg09635768	-0.242908	0.000200255	Hypomethylated
CREM	cg12752935	-0.244274	5.23e-05	Hypomethylated
NR3C1	cg18590053	-0.244538	0.000975444	Hypomethylated
RPA3	cg26804611	-0.244556	0.0135005	Hypomethylated
C5orf51	cg22819135	-0.244793	0.0175589	Hypomethylated
AKT3	cg24455383	-0.244991	1.12e-06	Hypomethylated
C14orf28	cg15874048	-0.245309	0.0166038	Hypomethylated
SOS1	cg16149437	-0.246141	0.00130076	Hypomethylated
ERICH1	cg09960294	-0.246494	0.00795395	Hypomethylated
TANC2	cg16434502	-0.246773	0.00676978	Hypomethylated
ZFPM2	cg26976208	-0.246893	0.000235036	Hypomethylated
EBF3	cg19424261	-0.246911	3.14e-05	Hypomethylated
HIVEP2	cg06836726	-0.247159	0.00210851	Hypomethylated
INPP5F	cg12052957	-0.247875	0.0017883	Hypomethylated
OR2T10	cg08118287	-0.248447	0.0098628	Hypomethylated
ZDHHC8P1	cg16598670	-0.248753	0.0127333	Hypomethylated
TSPAN8	cg13355032	-0.248839	0.00010442	Hypomethylated
SLC1A3	cg08897844	-0.249232	0.00128731	Hypomethylated
EXOC4	cg14805382	-0.249982	0.0013291	Hypomethylated
GPHN	cg15824062	-0.251804	0.000285047	Hypomethylated
NECAP1	cg12612122	-0.25349	7.79e-05	Hypomethylated
LOC645323	cg03927970	-0.253865	0.000238406	Hypomethylated
YLPM1	cg18304458	-0.253909	0.002181	Hypomethylated
SRP54	cg22989813	-0.25416	5.9e-06	Hypomethylated
C3orf67	cg20029081	-0.254201	0.00015742	Hypomethylated
ACADL	cg01812328	-0.255774	0.000109489	Hypomethylated
ZNF594	cg11221687	-0.257454	5.32e-05	Hypomethylated
ANKFN1	cg00475235	-0.25779	0.0112551	Hypomethylated
DKFZP586I1420	cg20573989	-0.25891	0.0019129	Hypomethylated
BET1	cg18194887	-0.260421	0.00159254	Hypomethylated
RSL24D1	cg00547312	-0.260648	0.000319137	Hypomethylated
OLIG3	cg09932762	-0.260903	0.00141343	Hypomethylated
LOC145474	cg21507487	-0.261303	0.000904063	Hypomethylated
WDR11	cg13789938	-0.26193	0.00011684	Hypomethylated
TBR1	cg15837233	-0.26229	0.000134207	Hypomethylated
STIL	cg25015912	-0.263772	4.43e-06	Hypomethylated
TIMM9	cg16020706	-0.264102	0.00114683	Hypomethylated
C10orf28	cg18121006	-0.266339	0.00121892	Hypomethylated
TSEN15	cg12631766	-0.2673	0.00104736	Hypomethylated
ANO6	cg22251684	-0.267817	0.000884035	Hypomethylated
PTPRF	cg26064481	-0.269203	0.00312251	Hypomethylated
MAP2K4	cg03643423	-0.269529	0.00016722	Hypomethylated
HSDL1	cg03138206	-0.26971	0.000452678	Hypomethylated
CAV2	cg24794102	-0.269908	0.00288718	Hypomethylated
CNOT10	cg05482864	-0.270382	0.00240469	Hypomethylated
SLC16A4	cg03535830	-0.270455	2.37e-05	Hypomethylated
SFRS1	cg16177812	-0.27124	0.000192558	Hypomethylated
SNORA49	cg14704124	-0.271355	4.99e-05	Hypomethylated
UBXN4	cg01401219	-0.272212	3.57e-05	Hypomethylated
NCKAP1	cg15793456	-0.272492	5.38e-05	Hypomethylated
C6orf103	cg26947733	-0.272498	0.00012868	Hypomethylated
PTPRJ	cg19268720	-0.275594	5.13e-05	Hypomethylated
MYOF	cg03362798	-0.276757	0.0001353	Hypomethylated
KIAA0528	cg21005240	-0.278327	0.00189512	Hypomethylated
PBX1	cg21436120	-0.278559	8.7e-06	Hypomethylated
TMEM55A	cg15328990	-0.280368	0.000472817	Hypomethylated
TBCEL	cg09321086	-0.280443	0.00158843	Hypomethylated
FHIT	cg20517149	-0.282182	0.000550157	Hypomethylated
HIVEP1	cg11276388	-0.282526	0.00437191	Hypomethylated
SOX21	cg26842121	-0.292655	0.000922241	Hypomethylated
NEK5	cg17240198	-0.293465	0.00010524	Hypomethylated
RBM16	cg27073311	-0.29968	0.000549782	Hypomethylated
PTPN12	cg19268947	-0.304294	0.00462496	Hypomethylated
NUDT6	cg24882829	-0.310532	0.00148393	Hypomethylated
ZNF236	cg14203827	-0.321118	1.9e-05	Hypomethylated
AKAP6	cg16683572	-0.32929	0.000212554	Hypomethylated
MRAP	cg24158916	-0.342007	5.88e-05	Hypomethylated

## Sheet: Sheet4
Table S1-4 Differentially methylated genes in HT29 cells treated with 5-FU and 5-azadC versus untreated control
Gene	Target ID	∆ Beta	P value	Methylation status Combined drugs vs Untreated Control
LINC01019	cg05712938	0.329762	0.00121871	Hypermethylated
NRG1	cg24995904	0.308535	0.0180606	Hypermethylated
SOX9	cg26077099	0.298464	0.00679547	Hypermethylated
REG3A	ch.2.79376880R	0.298404	0.00453953	Hypermethylated
PI15	cg14000065	0.293663	0.042616	Hypermethylated
ISCA1L	cg04093885	0.29279	0.000388931	Hypermethylated
LOC285692	cg00563352	0.290835	0.000676633	Hypermethylated
SLC35A3	cg23812195	0.267899	0.00481026	Hypermethylated
C8orf4	cg20660197	0.267452	0.0013093	Hypermethylated
KIF2B	cg15844441	0.259253	0.0314637	Hypermethylated
TIPARP	cg07574216	0.257615	0.00403452	Hypermethylated
CYTH1	cg24768595	0.257163	0.0339094	Hypermethylated
LPAR1	cg14317056	0.25707	0.0409069	Hypermethylated
ZMIZ1-AS1	cg25372085	0.256699	1.58e-05	Hypermethylated
C6orf10	cg13279700	0.25215	0.0289133	Hypermethylated
RAB22A	cg09585269	0.250446	0.00402967	Hypermethylated
XIRP2	cg02248429	0.25027	0.00507088	Hypermethylated
MIR5586	cg03496520	0.247509	0.000128032	Hypermethylated
RP11-664H17.1	cg21427902	0.247255	5.01e-06	Hypermethylated
LOC286083	cg00536910	0.246286	0.00396534	Hypermethylated
LOC286083	cg09853063	0.245992	0.00867247	Hypermethylated
HTR1E	cg10773805	0.244051	0.0243249	Hypermethylated
PARD3B	ch.2.204909450R	0.242855	0.00102132	Hypermethylated
SH3RF1	cg16793173	0.242657	0.0134256	Hypermethylated
MIR4792	cg04733856	0.242653	0.00986852	Hypermethylated
RP11-730N24.1	cg16285206	0.242531	0.00295956	Hypermethylated
FHIT	cg23737061	0.242462	0.00323384	Hypermethylated
KRTAP24-1	cg00458317	0.241259	0.0479559	Hypermethylated
SLC30A4	cg05305278	0.240558	0.0433203	Hypermethylated
MIR3654	cg16866321	0.237832	0.0239587	Hypermethylated
A2BP1	cg08996613	0.2375	0.00279591	Hypermethylated
STAR	cg00464095	0.237424	0.00074686	Hypermethylated
FBXO16	cg22688072	0.236711	0.00170427	Hypermethylated
C10orf11	cg10556636	0.236295	0.0400981	Hypermethylated
CDH9	cg06697455	0.233854	0.00578773	Hypermethylated
HPCAL4	cg00974095	0.233597	0.01276	Hypermethylated
OSGEPL1	cg12255818	0.233188	0.000136507	Hypermethylated
CLEC10A	cg21215820	0.232623	0.0279983	Hypermethylated
SCYL3	cg08161205	0.231063	5.13e-05	Hypermethylated
PLAG1	cg01994308	0.230362	0.000715957	Hypermethylated
HLA-DPB2	cg13192049	0.229772	0.0353816	Hypermethylated
MBTD1	ch.17.1348593F	0.228705	0.00311481	Hypermethylated
PYHIN1	cg25464787	0.227961	0.0416528	Hypermethylated
LOC100506474	cg16170919	0.227151	0.00205699	Hypermethylated
LINC00698	cg18133284	0.227104	0.000326964	Hypermethylated
PRDM2	cg11135988	0.226651	8.79e-06	Hypermethylated
CNTN1	cg06898549	0.226221	0.0127549	Hypermethylated
DNAH14	cg04310180	0.224835	0.0114918	Hypermethylated
PCBP3	cg00735080	0.224553	0.0267925	Hypermethylated
NRXN3	cg21061859	0.224427	0.00340401	Hypermethylated
OR2G6	cg07395806	0.224106	0.00180397	Hypermethylated
EIF4E3	cg02995710	0.222642	0.0170337	Hypermethylated
FTCDNL1	cg21990604	0.221975	0.0278431	Hypermethylated
PRKG1	cg24524694	0.220389	0.0147522	Hypermethylated
SYNJ1	cg03048029	0.220055	0.00989273	Hypermethylated
LOC254312	cg23610154	0.219886	0.00032041	Hypermethylated
RNASEN	ch.5.673290R	0.219486	0.0129002	Hypermethylated
SDC2	cg26842303	0.219104	0.0279358	Hypermethylated
PROP1	cg22114568	0.218621	0.00146384	Hypermethylated
TMEM215	cg14279416	0.218288	0.0180167	Hypermethylated
FILIP1	cg20663448	0.217968	0.0134582	Hypermethylated
NME5	cg20452230	0.217558	1.15e-05	Hypermethylated
ALKBH5	cg00163199	0.217203	0.000211817	Hypermethylated
FLJ36000	cg17168000	0.216302	0.00416474	Hypermethylated
GABRA1	cg01086446	0.21627	0.0183817	Hypermethylated
C8orf48	cg26965236	0.215989	0.000643635	Hypermethylated
FUT8	ch.14.65485687R	0.214996	0.0495167	Hypermethylated
RGS6	cg15448616	0.214563	0.0028645	Hypermethylated
GNPNAT1	cg15418809	0.214551	3.5e-05	Hypermethylated
STAU1	ch.20.1062061F	0.214462	0.0242317	Hypermethylated
MIR548G	cg15077343	0.214352	0.0304529	Hypermethylated
INADL	cg03605365	0.214255	0.0130041	Hypermethylated
CHRNA6	cg07157107	0.213803	0.000346676	Hypermethylated
PTPN9	cg12063992	0.21251	0.023329	Hypermethylated
SLC35D1	cg02640540	0.212286	0.00142724	Hypermethylated
ARPP-21	cg01307174	0.211118	7.03e-05	Hypermethylated
C9orf85	cg13747066	0.210913	0.000930516	Hypermethylated
TMEM41B	cg05254373	0.21083	0.0110013	Hypermethylated
MIR5704	cg14581387	0.210709	0.00384104	Hypermethylated
UGGT1	cg11873311	0.210597	0.00566832	Hypermethylated
SATB2-AS1	cg09250678	0.210483	0.0498944	Hypermethylated
C14orf23	cg18712199	0.210428	0.00211255	Hypermethylated
RGS6	cg18528073	0.209987	0.0045236	Hypermethylated
KIAA1462	cg14388055	0.209962	0.0207302	Hypermethylated
EPM2AIP1	cg18289508	0.209532	0.026396	Hypermethylated
SNORD45C	cg22518046	0.209235	0.00736591	Hypermethylated
NEB	ch.2.3132178R	0.209172	0.00470703	Hypermethylated
SALL3	cg19714308	0.2091	0.00929985	Hypermethylated
TAPBP	cg00476986	0.208879	0.00230632	Hypermethylated
MIR592	cg17540499	0.2087	0.00176784	Hypermethylated
LDLRAD2	cg03944375	0.20833	0.00471486	Hypermethylated
TMEM211	ch.22.243204R	0.208175	0.00722413	Hypermethylated
NRXN3	cg19662611	0.207602	0.00223523	Hypermethylated
EPHB3	cg01292810	0.207386	0.0461079	Hypermethylated
MIR5095	cg19679543	0.206879	0.00268195	Hypermethylated
PALLD	cg03193847	0.206836	0.00180149	Hypermethylated
HOXA13	cg01363170	0.206767	0.0174942	Hypermethylated
MIR100HG	cg21854228	0.205742	0.000237733	Hypermethylated
EGFR	cg07311521	0.204989	0.000421158	Hypermethylated
C8orf12	cg04291970	0.204621	0.00287582	Hypermethylated
CDK6	cg03496780	0.20428	0.00130748	Hypermethylated
ODZ2	cg10882756	0.204191	0.00207266	Hypermethylated
NUDT7	cg02295341	0.203841	0.0242356	Hypermethylated
MLEC	cg22713360	0.203779	0.00247913	Hypermethylated
LOC286083	cg01603862	0.203162	0.0185473	Hypermethylated
GRM3	cg05339056	0.202978	0.0224028	Hypermethylated
HAO2	cg08055612	0.202139	0.0246738	Hypermethylated
MEIS1-AS3	cg11807280	0.201998	0.00857676	Hypermethylated
ATP11B	cg09391284	0.201605	0.00830832	Hypermethylated
LOC283856	cg00962984	0.201434	0.0388227	Hypermethylated
FER	cg15225701	0.201371	0.000289387	Hypermethylated
ATP5A1	cg26713775	0.201341	0.0486684	Hypermethylated
RASGEF1B	cg07454933	0.201216	0.0486109	Hypermethylated
LINC00701	cg18904380	0.200945	0.0275338	Hypermethylated
UTP11L	cg03103611	0.200914	0.0101476	Hypermethylated
LINC00927	cg10834082	0.200877	0.00535113	Hypermethylated
SNORD109A	cg16562054	0.200636	0.016944	Hypermethylated
CSNK1A1L	cg03904639	0.200537	0.00124519	Hypermethylated
NRG1	cg03349819	0.200057	0.00464686	Hypermethylated
TRIO	cg25304680	-0.20003	0.0445149	Hypomethylated
HERC2	cg22564285	-0.20059	0.00639679	Hypomethylated
EDIL3	cg19747990	-0.200672	0.00100457	Hypomethylated
ZDHHC21	cg21216618	-0.200797	0.0168385	Hypomethylated
MARCH5	cg00014638	-0.201188	0.00832311	Hypomethylated
TANC2	cg16434502	-0.20261	0.0135243	Hypomethylated
C6orf10	cg10818896	-0.202614	0.0324555	Hypomethylated
SEC61A1	cg20172468	-0.202677	4.78e-05	Hypomethylated
FEZF2	cg06819546	-0.203238	0.00566527	Hypomethylated
PVRL3-AS1	cg20074159	-0.203607	0.0200368	Hypomethylated
ARHGEF7	cg06787317	-0.204295	0.0289242	Hypomethylated
LMO3	cg10800369	-0.204929	0.00926117	Hypomethylated
DKFZP586I1420	cg20573989	-0.204975	0.034087	Hypomethylated
YTHDC1	cg12486486	-0.205678	0.000561189	Hypomethylated
SLC17A2	cg27312087	-0.205816	0.0094459	Hypomethylated
MAGI1	cg00712146	-0.207911	0.000264158	Hypomethylated
RRM2B	cg00143308	-0.208265	0.000225101	Hypomethylated
CREB5	cg19638435	-0.208323	0.00965774	Hypomethylated
EXOSC8	cg27249554	-0.209055	0.000117621	Hypomethylated
NEK5	cg17240198	-0.209187	0.00421804	Hypomethylated
OXTR	cg17036624	-0.209233	0.00483451	Hypomethylated
MLLT10	cg23087877	-0.20936	0.000957668	Hypomethylated
ALG10B	cg01856048	-0.209905	0.00873775	Hypomethylated
PMS1	cg11414945	-0.210161	0.00571823	Hypomethylated
DLGAP2	cg03471999	-0.210223	0.0441283	Hypomethylated
MIR1256	cg16617349	-0.210651	0.00475692	Hypomethylated
PRDM8	cg03441770	-0.211974	0.0170038	Hypomethylated
KCNU1	cg26294014	-0.212281	0.0117146	Hypomethylated
GLUL	cg08104845	-0.212748	0.000665907	Hypomethylated
SYNJ2BP	cg27064744	-0.213852	0.00340131	Hypomethylated
F2RL2	cg16057435	-0.215191	0.0106571	Hypomethylated
CCDC138	cg22031999	-0.216207	0.00745235	Hypomethylated
RAD54L2	cg05101231	-0.216808	0.0294656	Hypomethylated
SLC16A4	cg03535830	-0.216911	0.0229749	Hypomethylated
DOCK5	cg23677311	-0.217139	2.2e-05	Hypomethylated
YTHDC1	cg04630161	-0.220764	0.0364786	Hypomethylated
VPS37A	cg07132675	-0.221648	0.0166539	Hypomethylated
TTC3	cg26672807	-0.222311	0.000637828	Hypomethylated
CEPT1	cg09136695	-0.222317	1.13e-05	Hypomethylated
AGTPBP1	cg14063347	-0.222393	0.0235505	Hypomethylated
PDE10A	cg25641223	-0.222761	0.00131602	Hypomethylated
LOC642361	cg01423845	-0.22494	0.00348215	Hypomethylated
ERAP1	cg06832861	-0.227489	0.000669088	Hypomethylated
SMYD2	cg11957699	-0.228697	0.0160887	Hypomethylated
STAG1	cg14620117	-0.229324	0.0499564	Hypomethylated
EPB41L2	cg18884295	-0.229403	0.00711447	Hypomethylated
ARHGEF10	cg10195336	-0.230027	0.0178576	Hypomethylated
PHF21A	cg09024023	-0.232732	0.000492817	Hypomethylated
LEPROTL1	cg19993591	-0.233473	0.000127209	Hypomethylated
AP3M2	cg13680246	-0.233488	0.00159944	Hypomethylated
LRRC7	cg26410632	-0.235829	0.0022651	Hypomethylated
CENPF	cg15722631	-0.237759	0.00535246	Hypomethylated
EOMES	cg17248730	-0.239154	0.0166836	Hypomethylated
ASCC3	cg05757007	-0.241034	0.00285267	Hypomethylated
MEIS1	cg14586258	-0.241194	0.0203073	Hypomethylated
RFESD	cg21969190	-0.241347	0.0022729	Hypomethylated
RHEB	cg07943849	-0.241643	0.0050848	Hypomethylated
RP11-13A1.1	cg15424882	-0.241699	0.0426466	Hypomethylated
PCDHB1	cg12664940	-0.242032	0.0075205	Hypomethylated
CSMD3	cg13448814	-0.244777	0.0116498	Hypomethylated
RGS12	cg03132824	-0.245948	0.0095029	Hypomethylated
ERRFI1	cg10402576	-0.247171	0.00815121	Hypomethylated
SMAD6	cg25915536	-0.250223	0.00146851	Hypomethylated
ARRDC3	cg25103197	-0.270412	0.00586254	Hypomethylated
C8orf84	cg03483900	-0.272952	0.00028893	Hypomethylated
SRP54	cg22989813	-0.274171	6.91e-06	Hypomethylated
BBS5	cg06881572	-0.288482	0.000341812	Hypomethylated
C14orf135	cg01074676	-0.322511	0.000435963	Hypomethylated
ARHGAP19-SLIT1	cg26811352	-0.399772	0.0416513	Hypomethylated

## Sheet: Sheet5
Table S1-5 Differentially methylated genes in SW48 cells treated with 5-FU versus untreated control
Gene	Target ID	∆ Beta	P value	Methylation status 5-FU vs Untreated Control
CACUL1	ch.10.2535095F	0.343255	0.00459799	Hypermethylated
EHF	cg22314759	0.330217	0.00664569	Hypermethylated
YOD1	cg03523835	0.326642	4.76e-05	Hypermethylated
SLCO5A1	cg09018399	0.308107	0.0043855	Hypermethylated
LOC404266	cg10153335	0.306727	0.00716984	Hypermethylated
DLG2	cg25720969	0.299891	0.000306542	Hypermethylated
ABLIM1	cg16721977	0.29245	0.00542047	Hypermethylated
RPS6KA2	cg18495191	0.289303	0.00128198	Hypermethylated
UBA6	cg25695041	0.282264	0.00313552	Hypermethylated
CLP1	cg02958346	0.281041	0.00286082	Hypermethylated
PNRC1	cg09374648	0.278404	0.000392274	Hypermethylated
JRKL-AS1	ch.11.96117892F	0.274917	7.08e-05	Hypermethylated
HTR7	cg12127811	0.272996	0.00236942	Hypermethylated
SEMA5A	cg02397179	0.272871	0.000725698	Hypermethylated
PXDNL	ch.8.1157478F	0.271983	0.00575608	Hypermethylated
BRD2	cg25749212	0.271481	0.000131332	Hypermethylated
MIR4529	cg22438006	0.270012	0.0117019	Hypermethylated
HIPK1	ch.1.2681285F	0.268624	0.000116554	Hypermethylated
MTMR6	ch.13.166775F	0.268591	0.000180743	Hypermethylated
FAM160B1	cg23564178	0.267783	4.25e-05	Hypermethylated
CTNNA1	ch.5.2559743R	0.26778	0.0130759	Hypermethylated
ZBTB44	cg17993442	0.267633	0.0477478	Hypermethylated
C1orf192	ch.1.159606180R	0.266762	0.00357277	Hypermethylated
ALDH3A2	ch.17.620779R	0.264899	0.00481655	Hypermethylated
HSPA4L	cg24312680	0.264872	0.00322319	Hypermethylated
KCNH1	cg14823935	0.264647	0.00519295	Hypermethylated
ZBTB10	cg13562276	0.264499	0.00343922	Hypermethylated
DDX6	cg25131247	0.264388	0.000332262	Hypermethylated
PRKG1	cg05131940	0.263042	0.000183342	Hypermethylated
SPATA8	cg15826426	0.262909	0.00278779	Hypermethylated
TANC1	ch.2.3260358R	0.262334	4.31e-05	Hypermethylated
SCFD2	cg06110692	0.262129	0.023564	Hypermethylated
HECTD1	ch.14.220543R	0.26087	0.000294679	Hypermethylated
F11	cg15625693	0.26013	0.000498413	Hypermethylated
COL4A2	cg02100381	0.258478	0.0165321	Hypermethylated
MIR548F3	cg22807241	0.25823	0.00728952	Hypermethylated
FOXN2	cg19376844	0.258121	0.0027592	Hypermethylated
MIR154	cg19477205	0.257736	0.00315018	Hypermethylated
HOXD8	cg22356722	0.256713	0.0111239	Hypermethylated
PMS1	cg04260924	0.256676	0.0025955	Hypermethylated
URB2	ch.1.4511733R	0.254801	0.0403836	Hypermethylated
RP11-474D1.3	cg26327092	0.254153	0.000878457	Hypermethylated
MIR548F3	cg01123783	0.254042	0.00097718	Hypermethylated
DEFB115	cg25361651	0.253941	0.000964778	Hypermethylated
FRK	cg23628721	0.253683	0.000302364	Hypermethylated
LSG1	cg03165859	0.25324	0.000135317	Hypermethylated
CPEB2-AS1	cg09690103	0.252842	0.00051621	Hypermethylated
GOT2	ch.16.1306578F	0.252074	0.00154058	Hypermethylated
OR2L1P	cg16593812	0.25058	1.26e-05	Hypermethylated
EIF3A	ch.10.2544207F	0.25023	0.0027767	Hypermethylated
LOC646736	ch.2.226734209F	0.249686	0.00164779	Hypermethylated
ALOXE3	cg06219041	0.249441	4.58e-05	Hypermethylated
ACTR3	cg22234119	0.24845	0.00138069	Hypermethylated
POP4	cg03698765	0.248413	0.00414729	Hypermethylated
ODZ2	cg10882756	0.247896	0.00525832	Hypermethylated
BCCIP	ch.10.2734064R	0.247384	0.03058	Hypermethylated
MIR4529	cg07211476	0.247288	0.000101908	Hypermethylated
DYRK3	cg24599951	0.247037	0.00102274	Hypermethylated
PTPRN2	cg21280014	0.247025	2.32e-05	Hypermethylated
SYNC	ch.1.1073856R	0.246984	0.00301732	Hypermethylated
C20orf196	cg05486551	0.246893	0.0010029	Hypermethylated
GRIN2A	cg00442907	0.246814	2.31e-05	Hypermethylated
STAC	cg24931191	0.246768	0.0011916	Hypermethylated
NRCAM	cg00019997	0.246357	0.000574288	Hypermethylated
KIAA1432	ch.9.116118R	0.245833	0.00161914	Hypermethylated
FAM196B	cg24069653	0.245634	0.0142114	Hypermethylated
BAT1	cg18091165	0.243264	0.00653315	Hypermethylated
LOC389765	cg14223579	0.243105	0.000340433	Hypermethylated
ATP13A5	cg01748263	0.242906	0.00037224	Hypermethylated
ZNF208	cg00767201	0.242705	0.0454864	Hypermethylated
SPTA1	cg22730004	0.241337	0.0277019	Hypermethylated
PTPRQ	cg11643457	0.241179	0.0150355	Hypermethylated
RYR3	cg08642292	0.240536	6.12e-05	Hypermethylated
AC002480.3	cg18893938	0.240412	0.00790696	Hypermethylated
LOC283867	cg01835326	0.240337	0.00105526	Hypermethylated
GRIA1	cg04173453	0.239532	0.00367282	Hypermethylated
LIN54	cg01882498	0.239367	0.00143688	Hypermethylated
GPC6	cg11294750	0.239249	0.00171674	Hypermethylated
BAT2	cg00811535	0.23906	0.0223687	Hypermethylated
CHPF	cg00028056	0.239054	0.00100146	Hypermethylated
RTP5	cg24708354	0.238796	0.00540492	Hypermethylated
MRPL35	cg01003595	0.23871	0.000895869	Hypermethylated
CRYZL1	cg12708807	0.238591	0.00242005	Hypermethylated
FBXL7	ch.5.409282R	0.238455	0.0133371	Hypermethylated
CNTN4	cg19604896	0.237973	0.00511911	Hypermethylated
DPP6	cg07467482	0.237737	0.00215878	Hypermethylated
PSMB1	cg19692996	0.236902	0.00274827	Hypermethylated
CDH6	cg07774193	0.236875	0.0077112	Hypermethylated
FAM135B	cg17205832	0.236862	0.00118208	Hypermethylated
MESDC2	cg11039712	0.236417	0.00170134	Hypermethylated
C9orf3	cg13727691	0.235865	0.00139033	Hypermethylated
CYP4F11	cg08670281	0.235485	0.0255782	Hypermethylated
ANKRD11	cg03648679	0.23475	0.000188199	Hypermethylated
TRA2B	cg19010846	0.234457	0.00546365	Hypermethylated
C8orf59	cg07095671	0.234425	0.00232645	Hypermethylated
SLC8A1	cg17740179	0.234411	0.00103291	Hypermethylated
BTN2A2	cg23571456	0.233742	0.00290542	Hypermethylated
TNKS1BP1	cg17102407	0.233383	0.00274492	Hypermethylated
FGF10	cg16204420	0.233257	0.00684162	Hypermethylated
DBF4	ch.7.1866993F	0.232712	0.00902468	Hypermethylated
CACNA1A	cg27555529	0.232518	0.0037195	Hypermethylated
BIRC3	cg14504418	0.232454	0.00188881	Hypermethylated
PRDM1	cg24793124	0.231891	0.00479678	Hypermethylated
WDR47	cg00372940	0.231708	0.000566106	Hypermethylated
NUP43	ch.6.2893423F	0.231108	0.000865177	Hypermethylated
CBLN4	cg27460526	0.230959	0.029702	Hypermethylated
CYYR1	cg12011436	0.230386	0.00090443	Hypermethylated
IRF8	cg27507473	0.230375	0.0193694	Hypermethylated
SLC25A38	cg10639933	0.230019	0.000137497	Hypermethylated
PLAG1	cg01994308	0.229999	0.0065389	Hypermethylated
TXNIP	cg10713626	0.229664	0.000575711	Hypermethylated
WWP1	cg23704802	0.229545	0.011082	Hypermethylated
SUPT6H	cg07042338	0.229188	0.00459811	Hypermethylated
OR4D2	cg14819820	0.229058	0.0033364	Hypermethylated
DCAF8	ch.1.3132707F	0.228807	0.000162473	Hypermethylated
ZNF512	cg04151012	0.228573	8.3e-05	Hypermethylated
LOC388796	cg17308044	0.228206	0.000498498	Hypermethylated
PDE4B	cg17892601	0.228203	4.79e-05	Hypermethylated
IPW	cg06121514	0.228146	0.0131475	Hypermethylated
LINC00924	cg02745459	0.227903	0.000185949	Hypermethylated
XPNPEP1	cg17407166	0.227755	0.0457469	Hypermethylated
DLG5	cg27024057	0.227407	0.000676196	Hypermethylated
LASS5	ch.12.1019410F	0.227001	0.00117816	Hypermethylated
FLJ13197	cg22453435	0.226963	0.021582	Hypermethylated
USP12	cg06868511	0.226962	0.00528145	Hypermethylated
AGGF1	ch.5.1443044F	0.226854	0.00224069	Hypermethylated
TSLP	cg02620403	0.226845	0.0148589	Hypermethylated
MIR548H4	cg25584422	0.226329	0.000111849	Hypermethylated
ZMAT4	cg03521348	0.22632	0.00265297	Hypermethylated
MAP6	cg05062413	0.225976	5.18e-05	Hypermethylated
RAB5B	cg07965300	0.225489	0.00414635	Hypermethylated
EHF	cg16935203	0.225091	0.00760697	Hypermethylated
GPR15	cg08375941	0.224708	0.00744811	Hypermethylated
PIGV	cg18289893	0.224499	0.00259803	Hypermethylated
CCT6B	cg13241663	0.223555	0.00115247	Hypermethylated
ATP6V1C1	cg03506193	0.223203	0.00126936	Hypermethylated
CTNNA2	cg06968859	0.222718	0.0253629	Hypermethylated
LOC100130298	cg18808929	0.222642	0.00422964	Hypermethylated
FLI1	cg11478199	0.222588	0.000390708	Hypermethylated
SFRP2	cg11467638	0.222519	0.00836865	Hypermethylated
CALCRL	cg16628093	0.222434	0.00108932	Hypermethylated
TUSC7	ch.3.2279603R	0.22243	0.0099766	Hypermethylated
SNX9	cg15900051	0.222218	0.00715674	Hypermethylated
DAZL	cg17858811	0.222021	7.92e-05	Hypermethylated
KC6	cg23251687	0.221889	0.0112106	Hypermethylated
UBR3	cg06940851	0.221721	0.0265429	Hypermethylated
CHMP1B	cg19803976	0.221546	0.00521352	Hypermethylated
ME2	cg26727372	0.221382	0.00482856	Hypermethylated
A1CF	cg10222734	0.221084	0.00765183	Hypermethylated
DTL	ch.1.4129839F	0.220984	0.020368	Hypermethylated
ADRA1A	cg23289779	0.220929	0.00200678	Hypermethylated
CHL1	cg14188441	0.220669	0.0330543	Hypermethylated
UBE3A	cg12934016	0.220564	0.0451395	Hypermethylated
DBX2	ch.12.902977F	0.220425	0.00588524	Hypermethylated
ZIK1	cg22836912	0.220395	0.000269431	Hypermethylated
MIR4735	ch.1.194281253F	0.220193	0.0106239	Hypermethylated
SYNGAP1	cg11386390	0.220096	0.00902544	Hypermethylated
FBXO21	ch.12.2406115F	0.219687	0.00063251	Hypermethylated
C14orf143	cg12624641	0.21953	0.00514443	Hypermethylated
EFCAB5	cg04440679	0.219529	0.00128935	Hypermethylated
CDH11	cg03802982	0.21952	0.000803533	Hypermethylated
NTN1	cg00614617	0.219401	3.66e-05	Hypermethylated
TM4SF18	cg00969035	0.219293	0.000525449	Hypermethylated
MDN1	cg12339003	0.219101	0.0235011	Hypermethylated
C11orf87	cg07680368	0.21901	4.46e-05	Hypermethylated
MRPL46	cg20630605	0.218742	0.000467452	Hypermethylated
ID2	cg03022921	0.218544	0.00155963	Hypermethylated
NR2C2	ch.3.343413R	0.217744	0.038443	Hypermethylated
CASC5	cg02899949	0.21744	0.00230205	Hypermethylated
CDK10	cg05714116	0.217417	0.0335837	Hypermethylated
RAB12	ch.18.189560F	0.217207	0.000776861	Hypermethylated
A1CF	cg24411946	0.216967	0.00562968	Hypermethylated
UNC5D	cg19003975	0.216811	0.0242265	Hypermethylated
BCL11A	cg03754165	0.216615	0.0089504	Hypermethylated
RNF145	cg26362852	0.216239	0.0213167	Hypermethylated
DERA	cg15554941	0.216215	0.0180986	Hypermethylated
CHRAC1	cg22651271	0.216152	0.0146952	Hypermethylated
C11orf80	cg19484761	0.216051	0.0100309	Hypermethylated
VPS52	cg12086028	0.215865	0.00179312	Hypermethylated
DPP10	ch.2.2412080F	0.215603	0.0256252	Hypermethylated
ARHGAP11B	cg02592596	0.215397	0.0128496	Hypermethylated
U2AF1	cg03347927	0.2153	0.0148769	Hypermethylated
CD1D	cg24432768	0.215187	0.00137134	Hypermethylated
FAM19A2	ch.12.1284972R	0.215026	0.0306754	Hypermethylated
RAD54L2	ch.3.1119246R	0.214901	0.00359285	Hypermethylated
NFRKB	cg09449150	0.21484	0.0311527	Hypermethylated
COBL	cg18963535	0.214819	0.000566569	Hypermethylated
LINC00457	ch.13.381084F	0.214769	0.00766606	Hypermethylated
VTRNA2-1	cg12897067	0.214641	0.00155097	Hypermethylated
TRPC6	cg25533594	0.214633	1.27e-05	Hypermethylated
MAF	cg03606725	0.214463	0.0222888	Hypermethylated
MEF2C	cg02135304	0.214337	0.00736324	Hypermethylated
CLOCK	cg06085476	0.214336	5.23e-05	Hypermethylated
PTPN3	cg13885748	0.214247	0.000228945	Hypermethylated
CENPB	cg03046371	0.21412	0.00118993	Hypermethylated
CD36	cg14479884	0.213912	9.05e-05	Hypermethylated
C18orf1	ch.18.316502R	0.213888	0.00175038	Hypermethylated
PPOX	cg05062896	0.213704	0.0204871	Hypermethylated
SUV420H1	ch.11.1405170R	0.213634	1.21e-05	Hypermethylated
NAALAD2	cg05041596	0.213518	0.0482119	Hypermethylated
USP25	cg20975593	0.213456	0.0482439	Hypermethylated
SFRP2	cg22366088	0.213417	0.00808563	Hypermethylated
BCL11A	cg11308371	0.213392	0.000255515	Hypermethylated
PDE4B	cg23045908	0.213373	0.0123447	Hypermethylated
ERCC4	cg01608304	0.213313	0.00330278	Hypermethylated
SCRN1	ch.7.735851R	0.213161	0.00501603	Hypermethylated
FAM133CP	cg19930290	0.212794	0.00565937	Hypermethylated
C11orf82	cg03602013	0.212773	0.00574136	Hypermethylated
LINC00698	cg14482748	0.212677	0.000636484	Hypermethylated
KIAA0319	cg11342670	0.212398	0.00226798	Hypermethylated
LOC642597	cg00635343	0.212333	0.000509861	Hypermethylated
MIR378D2	cg10558233	0.212247	0.0123495	Hypermethylated
PCSK2	cg23875663	0.212236	7.52e-05	Hypermethylated
UTP11L	cg03103611	0.211959	0.0002511	Hypermethylated
GRIA4	ch.11.104864706F	0.211824	0.0147726	Hypermethylated
PSMD7	cg01522880	0.211596	0.0217379	Hypermethylated
PDZRN3	cg09236445	0.211588	0.00356038	Hypermethylated
SLC44A4	cg14378924	0.211409	4.27e-05	Hypermethylated
MIR1283-1	cg09318158	0.211331	0.00116336	Hypermethylated
CD28	cg27614178	0.21098	0.00174032	Hypermethylated
SLC26A7	cg26596161	0.21093	0.000130914	Hypermethylated
HMGXB3	cg26588194	0.210868	0.00151245	Hypermethylated
TLL1	ch.4.3045996R	0.210736	0.00573701	Hypermethylated
TMEM18	cg18524114	0.210717	0.00712921	Hypermethylated
LRPPRC	ch.2.1056241F	0.210632	0.000218901	Hypermethylated
TMEM242	cg22541858	0.210453	0.00161738	Hypermethylated
MRPS18B	cg14581887	0.210409	0.0155987	Hypermethylated
MAP4	cg14937784	0.210304	0.0407951	Hypermethylated
UNC5D	cg03752965	0.210289	0.00709061	Hypermethylated
MYST4	cg24520885	0.210137	0.0180395	Hypermethylated
GALC	cg13789423	0.210081	0.00791503	Hypermethylated
OR52J3	cg26582457	0.209921	0.00538063	Hypermethylated
SNHG3-RCC1	cg02732067	0.209843	0.0177662	Hypermethylated
RPL6	cg22190774	0.209767	0.00210369	Hypermethylated
RAB38	cg00027674	0.209708	0.0188459	Hypermethylated
UBE2L3	ch.22.147839R	0.209472	0.0163504	Hypermethylated
SSR2	cg21408061	0.209305	0.0388434	Hypermethylated
GREM2	cg18287066	0.209264	0.00729568	Hypermethylated
MNAT1	cg18320647	0.209249	0.00072503	Hypermethylated
KCNMA1	cg23533270	0.20922	0.00692502	Hypermethylated
LINC00922	ch.16.1425090F	0.209153	0.0124056	Hypermethylated
KIAA1045	cg01004762	0.209127	0.00106955	Hypermethylated
ZNF521	ch.18.458692R	0.209069	0.00114829	Hypermethylated
SHISA9	cg07844819	0.208643	0.000117016	Hypermethylated
DOCK4	cg07996838	0.208426	0.000172348	Hypermethylated
ARID5B	cg25961903	0.208006	0.0033526	Hypermethylated
MED30	ch.8.2335308R	0.207827	0.00924331	Hypermethylated
IFIT1	cg16395953	0.20779	0.00309688	Hypermethylated
PDGFD	cg04720283	0.207669	0.025819	Hypermethylated
LYRM1	cg08224563	0.207643	0.00071214	Hypermethylated
INPPL1	cg17059994	0.20745	0.000434886	Hypermethylated
RFPL4B	cg25441141	0.207345	1.9e-05	Hypermethylated
LHCGR	cg05223100	0.207011	0.0051838	Hypermethylated
ROPN1B	cg22082549	0.206997	0.000663602	Hypermethylated
ZNF189	ch.9.1539394R	0.206981	0.000124353	Hypermethylated
SPON1	cg26473818	0.206939	0.00293013	Hypermethylated
MAGEL2	cg01152488	0.206703	0.0294831	Hypermethylated
UNC13C	cg03281038	0.206675	0.030013	Hypermethylated
ILF2	cg26337592	0.206466	0.00553099	Hypermethylated
ADAP2	cg23686321	0.206301	0.00200483	Hypermethylated
COL25A1	cg00112493	0.206048	6.95e-05	Hypermethylated
FLJ42709	cg16448525	0.205963	0.00606408	Hypermethylated
COL6A3	cg18173230	0.205957	0.0106388	Hypermethylated
FSHR	cg20546259	0.205879	0.00303165	Hypermethylated
ZNF250	cg05806620	0.205841	0.00409596	Hypermethylated
RP11-404O13.1	cg11734710	0.205804	0.00686441	Hypermethylated
CUX2	cg27639268	0.205732	0.0123878	Hypermethylated
MIR205	cg22736624	0.205282	0.0099225	Hypermethylated
H2AFX	cg06200634	0.205179	0.0165964	Hypermethylated
TFPI2	cg25120444	0.205157	0.0420716	Hypermethylated
OVOL2	cg23458341	0.205153	0.0337295	Hypermethylated
KRTAP24-1	cg09892262	0.204983	0.0106518	Hypermethylated
FMNL2	ch.2.3151712R	0.20476	2.07e-05	Hypermethylated
LRIG3	ch.12.57736122F	0.204406	0.0114563	Hypermethylated
TENM2	cg24560678	0.204136	4.73e-05	Hypermethylated
MIR139	ch.11.71909907R	0.204112	0.00130054	Hypermethylated
INO80D	cg01853638	0.203875	0.00152074	Hypermethylated
CSK	cg05984096	0.203637	0.00421356	Hypermethylated
MDN1	cg24055655	0.203506	0.00367957	Hypermethylated
TRIM69	cg13618776	0.203463	0.0413899	Hypermethylated
LINC00927	cg01667018	0.203346	0.0291734	Hypermethylated
HTN1	cg16270018	0.203333	0.000419616	Hypermethylated
ALK	cg14326644	0.203273	0.00238546	Hypermethylated
VAT1L	cg04095070	0.20314	0.00248493	Hypermethylated
CNTNAP5	ch.2.123910862R	0.203102	0.00137418	Hypermethylated
BCAT2	cg06928993	0.203083	0.0168051	Hypermethylated
ST8SIA3	cg21518865	0.202653	0.00129332	Hypermethylated
ZNF568	cg03530260	0.202518	0.00310953	Hypermethylated
RTP5	cg18781835	0.20239	0.00664628	Hypermethylated
MAEA	cg21167046	0.202376	0.000599358	Hypermethylated
HLA-H	cg12046183	0.202374	0.00105018	Hypermethylated
SGOL1-AS1	cg15220048	0.202357	0.032604	Hypermethylated
GNL1	cg05134616	0.202334	0.0408511	Hypermethylated
RTN1	cg10829004	0.202106	0.00105272	Hypermethylated
MICAL3	cg14561318	0.202066	0.00184231	Hypermethylated
RPS18	cg12583553	0.202056	0.000178364	Hypermethylated
SEPT9	cg03909356	0.202012	0.00492391	Hypermethylated
LMO7	cg14675361	0.201961	0.00950202	Hypermethylated
ANKH	ch.5.389453F	0.201912	0.00517964	Hypermethylated
ATRNL1	cg18864804	0.201761	0.00210679	Hypermethylated
DEFB121	cg08292485	0.201747	0.0168834	Hypermethylated
LINC00924	ch.15.93744710R	0.201704	0.0021797	Hypermethylated
CMPK2	cg20808080	0.201598	0.00808718	Hypermethylated
OR8B12	cg25362709	0.201527	0.0166251	Hypermethylated
ZNF260	cg25505109	0.201484	0.00143134	Hypermethylated
RB1	cg00619497	0.201473	0.00853848	Hypermethylated
GABRG3	cg11545923	0.201275	0.0257167	Hypermethylated
DYNC1I1	cg02447471	0.20121	9.97e-05	Hypermethylated
PIP	cg14141514	0.201076	0.00741401	Hypermethylated
WASF3	cg09156155	0.201002	0.000748368	Hypermethylated
RGS7	cg08238568	0.200949	3.04e-05	Hypermethylated
DHX40	cg14252008	0.200843	0.000825628	Hypermethylated
KLF5	cg04339360	0.200805	0.00643666	Hypermethylated
LHCGR	cg03709613	0.200785	0.00115588	Hypermethylated
USP7	cg00541638	0.20078	0.000228169	Hypermethylated
PTPRO	cg07529428	0.200771	0.0105555	Hypermethylated
ZNF347	cg17288799	0.200675	0.000226316	Hypermethylated
ZNF709	cg24109012	0.200569	0.0061937	Hypermethylated
TMEM132D	cg06679878	0.200441	0.0210887	Hypermethylated
GBP3	cg22074858	0.200361	0.00115902	Hypermethylated
OPRM1	ch.6.154106492R	0.200234	0.00779244	Hypermethylated
ASTL	cg02377024	0.2002	0.00491803	Hypermethylated
GCM2	cg26015539	0.200164	0.0139247	Hypermethylated
DOCK7	cg04022724	0.200116	0.000623325	Hypermethylated
ZC3H4	cg06189986	0.200111	0.0148978	Hypermethylated
PIGN	cg05732725	-0.200442	0.0414379	Hypomethylated
C7orf23	cg23737809	-0.20047	0.0012621	Hypomethylated
NCRNA00171	cg11535368	-0.200571	0.0232853	Hypomethylated
RGS12	cg24466927	-0.200932	0.0109254	Hypomethylated
SRP72	cg05678871	-0.201423	0.0323564	Hypomethylated
FAR2	cg19300124	-0.201664	0.00162567	Hypomethylated
MUC4	cg06115018	-0.201881	0.043476	Hypomethylated
HK2	cg12163223	-0.201882	0.0147699	Hypomethylated
NRBF2	cg10781704	-0.202313	0.00477256	Hypomethylated
GNE	cg05844977	-0.202959	0.00745296	Hypomethylated
RERE	cg14380444	-0.204382	0.0464109	Hypomethylated
C4orf33	cg04111054	-0.205652	3.51e-05	Hypomethylated
CDK6	cg24114458	-0.20579	0.0103643	Hypomethylated
MUPCDH	cg21565415	-0.206392	0.0288064	Hypomethylated
PAK1	cg24536703	-0.206585	0.00402862	Hypomethylated
PM20D1	cg03461704	-0.206655	0.0494729	Hypomethylated
TCERG1L	cg19269511	-0.206969	0.0101928	Hypomethylated
ORC4	cg17324671	-0.20716	0.0182837	Hypomethylated
RASSF8	cg07172007	-0.207509	0.0143804	Hypomethylated
EBF3	cg03879918	-0.207797	0.00570403	Hypomethylated
NCKAP1	cg15793456	-0.208602	0.00676103	Hypomethylated
HERC2P10	cg20625683	-0.209013	0.000400254	Hypomethylated
GNAO1	cg16475558	-0.209488	0.0206352	Hypomethylated
SRPK2	cg25883405	-0.210685	0.0109576	Hypomethylated
TMED7-TICAM2	cg13684113	-0.210937	0.000336127	Hypomethylated
PMP2	cg11537619	-0.211606	0.01385	Hypomethylated
KIF26A	cg13127694	-0.214901	0.0040745	Hypomethylated
SP5	cg21348357	-0.21516	0.00970617	Hypomethylated
DMXL1	cg05596911	-0.215262	0.00426761	Hypomethylated
ZNF589	cg07515271	-0.216476	0.0110025	Hypomethylated
SH3RF3	cg25707877	-0.218054	0.0159775	Hypomethylated
AP4E1	cg00083959	-0.219096	0.029028	Hypomethylated
PIK3R4	cg11280288	-0.219678	0.0312209	Hypomethylated
SLITRK3	cg23626122	-0.223257	0.0108322	Hypomethylated
TRIO	cg01138673	-0.224945	0.0036324	Hypomethylated
EHBP1	cg05977276	-0.225804	0.0298743	Hypomethylated
RIMS1	cg04813693	-0.22666	0.018643	Hypomethylated
FBXO25	cg08699575	-0.228508	0.0176723	Hypomethylated
AKD1	cg26525463	-0.230384	0.00629863	Hypomethylated
SFRS1	cg16177812	-0.23076	0.00746961	Hypomethylated
PDGFRB	cg22943115	-0.236303	0.014331	Hypomethylated
ZNF445	cg11619648	-0.240964	0.00465654	Hypomethylated
ULBP1	cg14022137	-0.242284	0.0280113	Hypomethylated
OR4D10	cg00315837	-0.246181	0.0113314	Hypomethylated
RSL24D1	cg00547312	-0.250774	0.00771273	Hypomethylated
C6orf10	cg10818896	-0.250947	0.0260455	Hypomethylated
DISC2	cg24073755	-0.258042	0.000139191	Hypomethylated
RHEB	cg07943849	-0.259948	0.0191967	Hypomethylated
SGOL2	cg26961824	-0.268994	0.0016342	Hypomethylated

## Sheet: Sheet6
Table S1-6 Differentially methylated genes in SW48 cells treated with 5-azadC versus untreated control
Gene	Target ID	∆ Beta	P value	Methylation status 5-AzadC vs Untreated Control
CASP8	cg05130485	0.306678	0.00829792	Hypermethylated
MB21D2	cg21028981	0.304433	3.52e-05	Hypermethylated
PARP6	cg00754989	0.297621	9.01e-05	Hypermethylated
RPS6KA2	cg18495191	0.293121	5.2e-06	Hypermethylated
LINC00477	cg11299062	0.290763	0.000204985	Hypermethylated
CD1D	cg05046020	0.287817	0.00155652	Hypermethylated
DAB1	cg02760152	0.272066	0.00618129	Hypermethylated
MAPRE3	cg21153839	0.263435	0.00299399	Hypermethylated
ZNF28	cg21738441	0.259628	3.86e-05	Hypermethylated
LINC01019	cg05712938	0.259507	0.000113076	Hypermethylated
USP6NL	cg19956889	0.258026	0.000137759	Hypermethylated
POU3F2	cg09869234	0.253186	0.000279128	Hypermethylated
ZFPM2	cg11185753	0.251321	0.0333641	Hypermethylated
WASF3	cg09156155	0.248475	3.82e-06	Hypermethylated
LOC404266	cg10153335	0.246899	0.00656945	Hypermethylated
FLJ37505	cg25282652	0.242773	0.00021385	Hypermethylated
KCNMA1	cg13932046	0.242335	0.00180022	Hypermethylated
LINC00536	cg07147958	0.241422	4.53e-05	Hypermethylated
MIR3129	ch.2.189776559R	0.239519	0.000113526	Hypermethylated
MALAT1	cg18501142	0.237328	0.00222734	Hypermethylated
MYST4	cg24520885	0.236822	2.74e-05	Hypermethylated
PLAG1	cg01994308	0.236221	0.00110134	Hypermethylated
PMS1	cg04260924	0.233602	0.00745104	Hypermethylated
PTF1A	cg04448014	0.233277	0.00224735	Hypermethylated
MACF1	ch.1.1254155F	0.233079	0.00111855	Hypermethylated
CD1D	cg25622155	0.232559	3.26e-05	Hypermethylated
UBE2E2	cg10580397	0.231471	0.00685635	Hypermethylated
BTBD3	ch.20.11977104F	0.231266	0.0181899	Hypermethylated
LINC00668	cg25321854	0.231068	0.00482312	Hypermethylated
OSR2	cg05085137	0.230065	7.24e-05	Hypermethylated
ARRDC4	cg18079334	0.229533	0.0182543	Hypermethylated
ANKRD11	cg03648679	0.228777	0.000480477	Hypermethylated
TANC1	cg09164574	0.227966	0.0134449	Hypermethylated
CHL1	cg14188441	0.225756	0.000374119	Hypermethylated
KCNH1	cg14823935	0.225504	0.00017187	Hypermethylated
LHX5	cg07788140	0.224764	0.00179572	Hypermethylated
PPP1R2P3	cg20456218	0.224185	0.00194791	Hypermethylated
MBL2	cg10826175	0.223683	0.000195531	Hypermethylated
TRERF1	cg03468023	0.220477	0.00912183	Hypermethylated
SYNGAP1	cg11261678	0.220445	0.000834722	Hypermethylated
ABCE1	ch.4.2662600F	0.218892	0.00274536	Hypermethylated
TSPAN8	cg04950931	0.21875	0.00506586	Hypermethylated
KIAA1012	cg03054600	0.218173	0.000855481	Hypermethylated
OR4D2	cg14819820	0.217395	0.000108953	Hypermethylated
FAT3	cg01056808	0.216511	0.000717295	Hypermethylated
ZNF385D	cg16439360	0.215654	0.000135484	Hypermethylated
SLC8A1	cg15491134	0.214319	8.01e-05	Hypermethylated
TAPBP	cg00476986	0.214224	0.00250748	Hypermethylated
OR5V1	cg07150255	0.213221	7.19e-05	Hypermethylated
SNORD114-6	cg00910338	0.213126	0.0194094	Hypermethylated
PLAC1L	cg20709136	0.213123	0.000967047	Hypermethylated
SCN10A	cg08019151	0.212618	0.000643095	Hypermethylated
FMO9P	cg09755589	0.212026	0.000125064	Hypermethylated
ANKS1B	cg00852595	0.21192	0.00030531	Hypermethylated
AC018742.1	cg27535214	0.210926	1.58e-06	Hypermethylated
LSP1P3	cg15192146	0.210597	0.00326665	Hypermethylated
LINC01194	cg16142488	0.210592	7.24e-05	Hypermethylated
CCDC80	cg24364668	0.209139	0.000878276	Hypermethylated
SORCS3	cg10350263	0.208667	0.00858149	Hypermethylated
SALL3	cg16490925	0.207965	9.66e-06	Hypermethylated
ERICH1	cg07881065	0.207598	0.00197423	Hypermethylated
CACNB2	cg24825767	0.207411	0.00144962	Hypermethylated
LMO4	cg20957553	0.207318	0.00122325	Hypermethylated
PRKG1	cg08291907	0.206749	0.000272604	Hypermethylated
MIR3180-3	cg00742098	0.206337	0.00486343	Hypermethylated
C20orf186	cg05890956	0.205971	0.000418728	Hypermethylated
CNTN5	cg07677930	0.20534	0.00208764	Hypermethylated
SLC5A8	cg05193162	0.205309	0.000940517	Hypermethylated
DYNC1I1	cg02447471	0.205138	4.84e-05	Hypermethylated
UBR5	ch.8.2087691R	0.204941	0.000427696	Hypermethylated
DYSF	cg24681963	0.204583	0.000669054	Hypermethylated
BCL11A	cg03754165	0.204217	0.00552238	Hypermethylated
MRPL46	cg20630605	0.2039	0.0281186	Hypermethylated
CRKL	ch.22.138449R	0.203533	1.63e-05	Hypermethylated
CBLN4	cg27460526	0.203294	0.0308719	Hypermethylated
PPAPDC1A	cg00443797	0.203196	0.00209665	Hypermethylated
ABLIM1	cg16721977	0.202526	0.00203931	Hypermethylated
OSGEPL1	cg12255818	0.202368	0.00710134	Hypermethylated
CBLN1	cg15869642	0.201753	0.0295534	Hypermethylated
ZMYM6	cg02951717	0.201626	0.011796	Hypermethylated
YIPF4	cg13176070	0.2016	0.010236	Hypermethylated
CTNND1	cg19210276	0.201453	0.00908799	Hypermethylated
SGCD	cg24795745	0.201093	4.87e-05	Hypermethylated
CNTN4	cg16778009	0.200115	0.00208713	Hypermethylated
MYO19	cg21941879	-0.200123	0.00424936	Hypomethylation
MIR5702	cg15653254	-0.20016	0.00110741	Hypomethylation
WDR7	cg11985745	-0.200236	0.0128884	Hypomethylation
C1orf53	cg15832577	-0.20027	0.00977235	Hypomethylation
COL15A1	cg14424210	-0.200281	3.99e-05	Hypomethylation
OCA2	cg23163531	-0.200368	0.0106957	Hypomethylation
C1orf25	cg11848740	-0.200452	0.00016628	Hypomethylation
NCKAP1	cg23127434	-0.200533	0.0192293	Hypomethylation
ZNF672	cg12657014	-0.200564	0.027719	Hypomethylation
CCDC39	cg11023299	-0.200708	0.00088228	Hypomethylation
ABLIM2	cg12019520	-0.200725	0.000126208	Hypomethylation
LOC285419	cg24727114	-0.200735	0.000486707	Hypomethylation
CTR9	cg27062514	-0.200785	0.00483605	Hypomethylation
GATA3-AS1	cg14981883	-0.200788	0.0192461	Hypomethylation
LRRFIP1	cg05172609	-0.200912	0.0173249	Hypomethylation
HBXIP	cg25032124	-0.200939	0.00234927	Hypomethylation
GSTTP1	cg11141652	-0.201082	0.000221126	Hypomethylation
CTLA4	cg24077172	-0.201109	0.0200782	Hypomethylation
GPC6	cg24149455	-0.201233	0.00334146	Hypomethylation
GJA5	cg12446214	-0.201272	0.0198856	Hypomethylation
MOGAT1	cg03458099	-0.201272	0.00154483	Hypomethylation
RARS	cg07015465	-0.201289	0.0346546	Hypomethylation
HSD17B7	cg13984931	-0.201291	0.000172033	Hypomethylation
EIF4E3	cg02995710	-0.201306	0.0270715	Hypomethylation
LOC100507351	cg26335251	-0.201352	0.00191478	Hypomethylation
INTS7	cg26065836	-0.201481	6.2e-05	Hypomethylation
RNF39	cg16170495	-0.201536	2.43e-05	Hypomethylation
IGF2BP2	cg16273664	-0.201722	0.00244015	Hypomethylation
IL8	cg18007641	-0.201979	0.00746003	Hypomethylation
ATP5G3	cg25920645	-0.201997	0.00173097	Hypomethylation
ZNF589	cg07515271	-0.202003	0.000605012	Hypomethylation
A2BP1	cg08545287	-0.202007	2.17e-05	Hypomethylation
GUCY2E	cg18285636	-0.202155	0.00713246	Hypomethylation
IGF2AS	cg12877935	-0.202352	5.62e-06	Hypomethylation
CDH9	cg11155432	-0.202374	0.0114865	Hypomethylation
STT3B	cg20103222	-0.20239	0.0100636	Hypomethylation
C8orf47	cg22009052	-0.202407	0.0142124	Hypomethylation
ZFYVE28	cg12221713	-0.202473	1.34e-05	Hypomethylation
TMEM220	cg11750736	-0.202508	0.00363161	Hypomethylation
ALS2CR8	cg03315817	-0.202532	0.00150813	Hypomethylation
TNFSF15	cg13576586	-0.202533	0.0125097	Hypomethylation
SEMA5A	cg22744783	-0.202733	0.000204255	Hypomethylation
HHAT	cg00903041	-0.202839	0.00131372	Hypomethylation
ADAMTS20	cg21540406	-0.20285	0.0239403	Hypomethylation
TTC39B	cg14288292	-0.202882	9.64e-05	Hypomethylation
NEDD1	cg21478105	-0.20293	0.00238137	Hypomethylation
FNIP2	cg24473518	-0.202957	0.0294582	Hypomethylation
BATF3	cg26422996	-0.203042	0.00147575	Hypomethylation
TPTE2P6	cg21139935	-0.203082	0.0204642	Hypomethylation
LINC00299	cg16762595	-0.203301	0.0464433	Hypomethylation
TOMM7	cg15798823	-0.20336	1.86e-05	Hypomethylation
POU2F1	cg15151364	-0.203517	0.0123445	Hypomethylation
EHBP1	cg19446589	-0.203572	0.0117643	Hypomethylation
CHST11	cg13591408	-0.203599	0.000819429	Hypomethylation
C2orf64	cg21849780	-0.203652	0.00156438	Hypomethylation
CHFR	cg07796563	-0.203697	0.00320795	Hypomethylation
XPO4	cg14476670	-0.203714	2.68e-06	Hypomethylation
OR2V2	cg14578009	-0.203791	0.00744222	Hypomethylation
DCBLD2	cg05090699	-0.203819	0.000415564	Hypomethylation
ZNF518A	cg08374732	-0.203844	5.83e-05	Hypomethylation
TSN	cg22657302	-0.203957	0.000241912	Hypomethylation
ACTN2	cg23109559	-0.20397	0.00221259	Hypomethylation
LOC399959	cg26916936	-0.203991	0.00187115	Hypomethylation
KRAS	cg12990174	-0.204091	0.0218349	Hypomethylation
LMO7	cg05078075	-0.204154	0.0373165	Hypomethylation
P2RY14	cg27329737	-0.204361	9.64e-05	Hypomethylation
LARP6	cg20391220	-0.204478	0.0304156	Hypomethylation
KTN1	cg23446261	-0.204541	0.00181228	Hypomethylation
LINC01122	cg14992656	-0.20458	0.0237098	Hypomethylation
FZD6	cg12244665	-0.204656	4.53e-05	Hypomethylation
PRLR	cg24070673	-0.20473	5.24e-05	Hypomethylation
CCDC88A	cg26821758	-0.204752	0.000588333	Hypomethylation
ZCRB1	cg16530981	-0.204769	0.00646766	Hypomethylation
SLC44A3	cg20238525	-0.204777	0.0208136	Hypomethylation
BMP3	cg18235255	-0.204855	0.0181961	Hypomethylation
GPR110	cg20107184	-0.204913	0.000284264	Hypomethylation
CLLU1OS	cg21742463	-0.20492	0.0108736	Hypomethylation
MIR4297	cg08339497	-0.20494	0.00764969	Hypomethylation
SPOPL	cg13451882	-0.20516	0.0136012	Hypomethylation
SCARA5	cg05270752	-0.20519	0.0104743	Hypomethylation
TPK1	cg26602666	-0.205191	0.000394633	Hypomethylation
NUP153	cg20062978	-0.205308	0.00101487	Hypomethylation
ANTXR1	cg14701074	-0.20533	0.00193658	Hypomethylation
PRICKLE1	cg01710510	-0.205334	0.0170827	Hypomethylation
APBB2	cg16547382	-0.205461	0.00987197	Hypomethylation
KIAA1715	cg26878734	-0.205473	0.0174018	Hypomethylation
TFPI2	cg21700582	-0.205488	0.000120231	Hypomethylation
B4GALNT2	cg00617568	-0.20556	0.0139598	Hypomethylation
CORO1C	cg23429240	-0.205576	0.00233747	Hypomethylation
C10orf84	cg14618310	-0.205599	6.88e-05	Hypomethylation
CAMTA1	cg17223516	-0.205599	0.000311806	Hypomethylation
TBCD	cg08977209	-0.205668	3.3e-06	Hypomethylation
SLC30A9	cg26877604	-0.205674	0.00147969	Hypomethylation
COMMD3-BMI1	cg06005911	-0.205682	0.000923264	Hypomethylation
ASAP2	cg11444072	-0.205775	0.0403256	Hypomethylation
PDLIM4	cg07487948	-0.205873	0.0136446	Hypomethylation
C9orf47	cg13575422	-0.205918	0.022523	Hypomethylation
RFFL	cg11141503	-0.205933	1.21e-05	Hypomethylation
ASAP1	cg07490124	-0.205941	4.34e-05	Hypomethylation
MIB2	cg00297832	-0.206012	0.000115733	Hypomethylation
CATSPER4	cg15841378	-0.206036	5.15e-06	Hypomethylation
THADA	cg13783191	-0.206057	0.000978472	Hypomethylation
SLC25A42	cg02595575	-0.206059	0.00328737	Hypomethylation
HNRNPF	cg12766287	-0.206348	0.00270109	Hypomethylation
MIR4275	cg14209138	-0.206476	0.0115564	Hypomethylation
PARVA	cg02392269	-0.206488	0.00387563	Hypomethylation
ERICH1	cg21459713	-0.206489	0.00464101	Hypomethylation
NUDT3	cg19494811	-0.2065	0.000673331	Hypomethylation
RAB2B	cg23709855	-0.206804	0.000432232	Hypomethylation
ASB8	cg09386303	-0.206838	0.000860614	Hypomethylation
HBP1	cg23004466	-0.20686	0.00558102	Hypomethylation
HIVEP3	cg19619028	-0.206951	0.0413994	Hypomethylation
PM20D1	cg03461704	-0.207199	0.00151436	Hypomethylation
MITF	cg13264800	-0.207235	0.00424535	Hypomethylation
FYB	cg14555759	-0.207279	0.0144675	Hypomethylation
CXCL12	cg19815017	-0.207295	0.00352432	Hypomethylation
MAML2	cg16792002	-0.207408	0.00365292	Hypomethylation
CYP7A1	cg25634507	-0.207445	0.00162615	Hypomethylation
SLC15A4	cg15611164	-0.207565	0.00285885	Hypomethylation
ONECUT3	cg15388196	-0.207578	8.31e-06	Hypomethylation
DUSP6	cg11404296	-0.207623	3.06e-05	Hypomethylation
GNL1	cg04349266	-0.207987	0.0133313	Hypomethylation
CYP11B2	cg00136400	-0.208011	0.00148174	Hypomethylation
PTGIS	cg25148528	-0.208032	0.00848923	Hypomethylation
TBC1D15	cg02979010	-0.208091	0.0313293	Hypomethylation
CHP2	cg03124998	-0.208135	0.018378	Hypomethylation
HCG18	cg11409139	-0.208268	0.0460814	Hypomethylation
MAGI1	cg00174713	-0.208358	0.00354342	Hypomethylation
LOC643677	cg20846148	-0.208543	0.00378186	Hypomethylation
RAB7A	cg12319221	-0.208556	0.00280476	Hypomethylation
ATG10	cg04065964	-0.208649	4.51e-06	Hypomethylation
PLEKHA9	cg15014811	-0.208666	0.00126539	Hypomethylation
IL20RA	cg01076217	-0.208762	0.000523583	Hypomethylation
PCDHA2	cg13022679	-0.208948	0.000118091	Hypomethylation
RASA3	cg18072166	-0.208964	0.0453143	Hypomethylation
ZBBX	cg06037095	-0.20902	0.00039191	Hypomethylation
FGFR1OP2	cg03670441	-0.209033	0.0152937	Hypomethylation
GNE	cg05844977	-0.209244	4.31e-05	Hypomethylation
ARHGEF10	cg16852369	-0.209302	0.000455546	Hypomethylation
CEP63	cg15782845	-0.209578	0.00347712	Hypomethylation
LINC01132	cg26804238	-0.20959	0.00198725	Hypomethylation
USP33	cg06517794	-0.20961	7.23e-05	Hypomethylation
ANAPC4	cg21434081	-0.209621	0.00115679	Hypomethylation
LONP2	cg26476173	-0.209712	0.00627781	Hypomethylation
PCNX	cg14009504	-0.209759	0.00473434	Hypomethylation
ZSWIM6	cg19768229	-0.209835	0.00467068	Hypomethylation
FANCL	cg20003050	-0.209874	0.000680883	Hypomethylation
KDM3A	cg22094163	-0.210115	0.00324081	Hypomethylation
KIAA0664	cg23499846	-0.210154	0.000408168	Hypomethylation
CEBPZ-AS1	cg18645032	-0.210293	0.00667928	Hypomethylation
ZNF654	cg04383352	-0.210303	0.00753763	Hypomethylation
TRIM17	cg18875460	-0.210344	0.0198317	Hypomethylation
RASSF8	cg05990101	-0.210386	0.000419574	Hypomethylation
MEIS1	cg01406988	-0.210624	0.00461832	Hypomethylation
C1D	cg04415014	-0.210719	0.00429522	Hypomethylation
EXOC6	cg23194880	-0.211028	0.0205069	Hypomethylation
PHLDB2	cg16363104	-0.211043	0.00337177	Hypomethylation
WWC2	cg15361251	-0.21112	0.000879418	Hypomethylation
LYPLAL1	cg07368265	-0.211288	0.00469401	Hypomethylation
AQR	cg11062168	-0.211298	0.0028787	Hypomethylation
ABCA12	cg11970703	-0.211359	0.0375913	Hypomethylation
C6orf94	cg04410448	-0.211389	0.00191175	Hypomethylation
MIR629	cg22083866	-0.211484	0.0169131	Hypomethylation
ATPBD4	cg24222165	-0.211646	0.00293526	Hypomethylation
GULP1	cg13024668	-0.211706	0.016255	Hypomethylation
FLJ42709	cg12585331	-0.211811	0.0085868	Hypomethylation
SAAL1	cg22360024	-0.211837	0.000253888	Hypomethylation
GPBP1L1	cg27171835	-0.211958	0.00771585	Hypomethylation
RXFP3	cg15925343	-0.211967	0.00963604	Hypomethylation
UBE2CBP	cg22103183	-0.212062	0.00324754	Hypomethylation
NEIL3	cg14022913	-0.212127	0.00624277	Hypomethylation
SHISA2	cg04838225	-0.212144	0.0326523	Hypomethylation
ATP8B4	cg21526530	-0.212335	0.00450648	Hypomethylation
FN1	cg26581448	-0.212464	0.000963351	Hypomethylation
CLDN14	cg23808704	-0.212473	0.0126191	Hypomethylation
RFX5	cg26884161	-0.212559	0.00589203	Hypomethylation
FAM100B	cg06245711	-0.212567	0.000120849	Hypomethylation
NR1I2	cg16327381	-0.212586	0.0108986	Hypomethylation
CXCL5	cg21106462	-0.212605	0.00130068	Hypomethylation
GPR18	cg22148297	-0.212648	0.0147642	Hypomethylation
ISG15	cg26155520	-0.212806	0.00279057	Hypomethylation
NFKBIL1	cg04016730	-0.212857	0.0244625	Hypomethylation
LOX	cg17646610	-0.213089	0.00256639	Hypomethylation
FRS3	cg04432695	-0.213159	2.89e-06	Hypomethylation
TBCD	cg21467930	-0.213326	0.000288024	Hypomethylation
EFEMP1	cg25412594	-0.213358	0.00491771	Hypomethylation
FRK	cg20210329	-0.213534	5.55e-06	Hypomethylation
MIR100HG	cg08181212	-0.213748	0.00175409	Hypomethylation
FOXP1	cg00970757	-0.213796	0.0131835	Hypomethylation
CLDN11	cg22463444	-0.213817	0.000123237	Hypomethylation
CSPP1	cg27473073	-0.213934	0.0025289	Hypomethylation
MSRB3	cg05697394	-0.214171	0.0338393	Hypomethylation
MIR1265	cg05488343	-0.21422	8.31e-05	Hypomethylation
RAI14	cg03980224	-0.21428	0.00102815	Hypomethylation
LOC645513	cg12136883	-0.214417	0.017987	Hypomethylation
PLCH1	cg07480762	-0.214508	0.0135264	Hypomethylation
FAM86DP	cg14877502	-0.214606	0.000684899	Hypomethylation
SOX1	cg09897501	-0.214764	7.48e-06	Hypomethylation
CYP2C8	cg15201291	-0.214769	0.006466	Hypomethylation
GABRA2	cg27080171	-0.214883	0.00206987	Hypomethylation
CHRNA9	cg07801448	-0.215239	4.99e-06	Hypomethylation
RAP1A	cg03847896	-0.215256	0.0169197	Hypomethylation
ZNF507	cg10812466	-0.215335	5.41e-06	Hypomethylation
ATP11B	cg03585795	-0.215368	0.00165104	Hypomethylation
STAM	cg19763699	-0.215412	0.000738951	Hypomethylation
TRPS1	cg17999505	-0.215413	0.0143695	Hypomethylation
AGBL2	cg23836814	-0.215448	0.000365259	Hypomethylation
GUSBP1	cg15912573	-0.215456	0.00568115	Hypomethylation
ZNF609	cg15574318	-0.215467	0.0023317	Hypomethylation
RGS12	cg24453153	-0.215509	0.0146189	Hypomethylation
HERC1	cg04636222	-0.215857	0.00118332	Hypomethylation
CCNI2	cg17280299	-0.21586	0.000262157	Hypomethylation
NDST3	cg03881711	-0.215882	8.41e-05	Hypomethylation
BCAS2	cg00174654	-0.215934	0.00623679	Hypomethylation
HCRTR2	cg11937493	-0.215961	0.00112261	Hypomethylation
C5orf30	cg17605604	-0.215961	2.88e-05	Hypomethylation
MACF1	cg19913559	-0.216117	0.0170195	Hypomethylation
NAA15	cg27078455	-0.216172	0.000199421	Hypomethylation
AC007386.2	cg13814396	-0.216222	0.0134234	Hypomethylation
ATP8A1	cg21819722	-0.21625	0.0109851	Hypomethylation
DHX33	cg14270556	-0.216342	0.0085466	Hypomethylation
CDKL3	cg00946942	-0.216345	0.0200429	Hypomethylation
TACR1	cg12314566	-0.216487	0.00102662	Hypomethylation
CD8A	cg11423206	-0.2167	0.00788182	Hypomethylation
CLDN18	cg16240260	-0.216729	0.0212443	Hypomethylation
PGCP	cg05737522	-0.216844	0.0194618	Hypomethylation
CEP68	cg10888281	-0.216972	0.00702087	Hypomethylation
RNU6-67P	cg26087651	-0.216975	0.000140614	Hypomethylation
SRPK2	cg25883405	-0.216987	0.00450405	Hypomethylation
HNMT	cg08074321	-0.217106	0.000824546	Hypomethylation
GTF2F2	cg10938899	-0.217178	0.0201054	Hypomethylation
LINC01168	cg13992728	-0.217188	0.0421391	Hypomethylation
DLGAP1	cg25804443	-0.217223	0.00656073	Hypomethylation
CCDC43	cg03504005	-0.217224	0.000229871	Hypomethylation
TNFRSF11B	cg17491058	-0.217307	8.09e-05	Hypomethylation
DKK2	cg04777988	-0.217342	0.00127115	Hypomethylation
FYN	cg11304838	-0.217655	0.0272827	Hypomethylation
ATF3	cg24371906	-0.217799	0.0143815	Hypomethylation
PSORS1C3	cg13468624	-0.21783	1.03e-05	Hypomethylation
SIK3	cg06646174	-0.217939	0.00456564	Hypomethylation
PPM1D	cg06153102	-0.218133	0.00309543	Hypomethylation
SATB1	cg00189389	-0.218248	0.00609446	Hypomethylation
LSM3	cg15703322	-0.218321	0.000136478	Hypomethylation
PARD3B	cg15459822	-0.218403	0.00307498	Hypomethylation
CHST3	cg02491398	-0.218452	0.00159119	Hypomethylation
TBL1XR1	cg15116298	-0.218498	0.00120009	Hypomethylation
NAP1L1	cg00238692	-0.218732	0.0195352	Hypomethylation
CUX2	cg21426559	-0.218745	0.00592434	Hypomethylation
UCMA	cg02132463	-0.218965	0.00815228	Hypomethylation
SFT2D1	cg06430632	-0.218976	7.88e-06	Hypomethylation
ZNF714	cg16896134	-0.219074	0.0200038	Hypomethylation
LOC286083	cg20533754	-0.219081	0.00230491	Hypomethylation
TBCD	cg25134401	-0.219094	0.000733209	Hypomethylation
ZNF32-AS1	cg18585396	-0.219102	0.00950165	Hypomethylation
SLFN12L	cg11855615	-0.219171	0.000130612	Hypomethylation
IL20RB	cg05097579	-0.219217	0.0125874	Hypomethylation
ELOVL2	cg08683088	-0.219272	0.00333981	Hypomethylation
ADRB1	cg10415685	-0.219336	0.00104283	Hypomethylation
MIR17HG	cg07418289	-0.219343	7.4e-06	Hypomethylation
LHFP	cg08530065	-0.219452	0.00196459	Hypomethylation
LRBA	cg11292536	-0.219531	0.00949176	Hypomethylation
USP3	cg11426726	-0.219568	0.0136958	Hypomethylation
BSPRY	cg14087715	-0.219598	0.000351672	Hypomethylation
CHCHD3	cg08757624	-0.219642	0.0112367	Hypomethylation
BATF3	cg26011615	-0.219658	0.00105736	Hypomethylation
GABRA2	cg23160016	-0.219895	0.0120171	Hypomethylation
RNF187	cg05304929	-0.219902	4.95e-05	Hypomethylation
C18orf1	cg00166275	-0.219945	0.000702685	Hypomethylation
ATAD1	cg15544637	-0.220018	0.00946739	Hypomethylation
MINPP1	cg23381224	-0.220276	0.0022185	Hypomethylation
EPYC	cg13548607	-0.220362	0.0320056	Hypomethylation
PAM	cg19414722	-0.220387	0.00608231	Hypomethylation
RIMS1	cg04813693	-0.220472	0.0122613	Hypomethylation
EFR3A	cg24184792	-0.220611	0.00537838	Hypomethylation
PADI1	cg08912666	-0.220667	0.000501629	Hypomethylation
APAF1	cg08531025	-0.220912	0.0048441	Hypomethylation
WNT6	cg01898867	-0.221125	0.00563158	Hypomethylation
OLIG3	cg09932762	-0.221315	0.00104234	Hypomethylation
SLFN11	cg09982883	-0.221693	0.0372028	Hypomethylation
HNRNPA0	cg27007846	-0.221778	0.00258666	Hypomethylation
IFITM4P	cg10600786	-0.221964	0.00466304	Hypomethylation
VCL	cg23609749	-0.222031	0.0211729	Hypomethylation
IMPACT	cg22061809	-0.222193	0.000396464	Hypomethylation
ALB	cg08368094	-0.222681	0.0296783	Hypomethylation
KIAA1267	cg13465858	-0.222746	0.0034985	Hypomethylation
C7orf10	cg05119115	-0.22279	5.02e-05	Hypomethylation
RFPL4B	cg06529600	-0.223246	4.16e-05	Hypomethylation
TRIM55	cg27035277	-0.223248	0.00928929	Hypomethylation
IGF2R	cg01188509	-0.223293	0.0382955	Hypomethylation
STXBP5	cg12261545	-0.223698	0.0222269	Hypomethylation
ADAMTS9-AS2	cg15469624	-0.223792	5.21e-05	Hypomethylation
ZNF45	cg09268545	-0.223813	0.00330711	Hypomethylation
MIR5580	cg11804292	-0.223875	0.00865938	Hypomethylation
CPA2	cg11315168	-0.224067	6.26e-05	Hypomethylation
SYT13	cg20731878	-0.224088	0.00584481	Hypomethylation
LINC01101	cg14130119	-0.224133	0.00232609	Hypomethylation
SETD5	cg20899266	-0.224195	0.00541991	Hypomethylation
GAK	cg17431301	-0.224251	3.87e-05	Hypomethylation
CLIP4	cg13417951	-0.22429	0.0166165	Hypomethylation
MKL2	cg02559410	-0.224461	0.0011106	Hypomethylation
C11orf70	cg19217820	-0.224663	0.0150918	Hypomethylation
TMPRSS11F	cg01896432	-0.224701	1.35e-05	Hypomethylation
PRPF40A	cg14375434	-0.225083	0.000261348	Hypomethylation
ADPRHL1	cg18896156	-0.225132	0.00501181	Hypomethylation
MED23	cg25806613	-0.225172	0.0205501	Hypomethylation
EED	cg15078975	-0.225414	0.00133522	Hypomethylation
FLJ43663	cg17437088	-0.225462	0.00101022	Hypomethylation
PMS1	cg20546098	-0.225471	0.000495738	Hypomethylation
EBF1	cg23210478	-0.225504	9.35e-05	Hypomethylation
IPCEF1	cg07356123	-0.225558	0.011991	Hypomethylation
FOXO1	cg10733317	-0.225624	0.0209965	Hypomethylation
YTHDC1	cg13341941	-0.225648	9.39e-06	Hypomethylation
LOC643733	cg21922162	-0.225823	0.00442939	Hypomethylation
UCK2	cg26823212	-0.226182	7.48e-05	Hypomethylation
CREM	cg12752935	-0.226305	0.00334608	Hypomethylation
OR6B2	cg11792285	-0.226488	8.87e-05	Hypomethylation
LOC645513	cg01736133	-0.226606	0.00392185	Hypomethylation
SLC16A4	cg03535830	-0.226667	1.82e-05	Hypomethylation
TMEM212	cg11639615	-0.22667	0.000643269	Hypomethylation
OR5W2	cg13848990	-0.226936	0.0257326	Hypomethylation
MAD2L1	cg13491848	-0.227051	0.00762006	Hypomethylation
C7orf13	cg24994648	-0.227153	0.00085884	Hypomethylation
HCG22	cg20638127	-0.227283	0.00214688	Hypomethylation
FXYD1	cg24324903	-0.227304	0.00024276	Hypomethylation
ANXA7	cg03005407	-0.227386	0.0137336	Hypomethylation
CLDN10	cg16904430	-0.228217	0.00334029	Hypomethylation
PDE1A	cg23874746	-0.228293	2.03e-05	Hypomethylation
LINC00346	cg14361252	-0.228554	8.52e-05	Hypomethylation
LRRC8D	cg01533966	-0.22858	0.000917646	Hypomethylation
RNASET2	cg05585551	-0.228621	0.000573807	Hypomethylation
PREPL	cg27213925	-0.228876	0.00637501	Hypomethylation
VGLL4	cg00668519	-0.228895	0.00153502	Hypomethylation
AHI1	cg22868961	-0.229137	0.000319476	Hypomethylation
TAS2R20	cg01293346	-0.229205	0.0217805	Hypomethylation
ASGR2	cg04281898	-0.229209	0.00101923	Hypomethylation
C15orf61	cg11383001	-0.229332	0.000359202	Hypomethylation
C7orf23	cg23737809	-0.229452	1.39e-05	Hypomethylation
TCTN3	cg02427200	-0.229606	0.028862	Hypomethylation
CBFA2T2	cg07790870	-0.229661	5.34e-05	Hypomethylation
CBX1	cg25024195	-0.229834	0.00163061	Hypomethylation
FRMD4B	cg05727113	-0.230211	0.00020568	Hypomethylation
F2RL2	cg02529909	-0.23027	0.00774911	Hypomethylation
CCDC62	cg05298252	-0.230369	0.00977657	Hypomethylation
PON2	cg01614536	-0.230495	5.92e-05	Hypomethylation
MAP1B	cg17776376	-0.23058	0.0167943	Hypomethylation
MEIG1	cg09479793	-0.230689	0.0228133	Hypomethylation
PTPRG	cg21181363	-0.230692	0.0175701	Hypomethylation
ZBTB20	cg13798112	-0.230754	0.00630343	Hypomethylation
ZNF516	cg20608966	-0.230878	0.00489365	Hypomethylation
ZBTB4	cg12096487	-0.231193	0.00070495	Hypomethylation
C17orf71	cg14972792	-0.231581	0.00139764	Hypomethylation
C4orf35	cg26737330	-0.231585	0.0103124	Hypomethylation
CCDC138	cg22031999	-0.231636	0.000266772	Hypomethylation
MKI67	cg17429075	-0.231641	0.000216581	Hypomethylation
SHFM1	cg23736695	-0.231711	0.000155019	Hypomethylation
NOS2	cg26712188	-0.231817	6.87e-05	Hypomethylation
MIR5186	cg19227710	-0.232255	0.000339414	Hypomethylation
SRBD1	cg09273012	-0.232346	0.000991338	Hypomethylation
LOC344595	cg11292769	-0.232375	0.00238179	Hypomethylation
JAK2	cg13872712	-0.232721	5.15e-06	Hypomethylation
MFHAS1	cg00195828	-0.232907	0.03064	Hypomethylation
CHST12	cg12619262	-0.23297	0.0227313	Hypomethylation
MITF	cg04058837	-0.233242	0.000155174	Hypomethylation
C21orf15	cg08226047	-0.233259	5.33e-06	Hypomethylation
RFPL4B	cg05817833	-0.233531	0.0114159	Hypomethylation
ACTBL2	cg23155293	-0.23367	0.000633921	Hypomethylation
SNORA19	cg13244211	-0.233706	0.00180018	Hypomethylation
MNAT1	cg07971289	-0.233828	0.0151428	Hypomethylation
F11-AS1	cg23957912	-0.234221	0.00236086	Hypomethylation
ZNF2	cg03270074	-0.234604	0.000129032	Hypomethylation
RP11-135J2.4	cg00997264	-0.234912	0.00339352	Hypomethylation
UBE2D2	cg24105744	-0.235015	0.00346937	Hypomethylation
RSBN1	cg16515600	-0.235058	5.86e-07	Hypomethylation
KRTAP9-9	cg17119525	-0.235356	0.0225468	Hypomethylation
INPP5A	cg22900057	-0.235531	4.59e-05	Hypomethylation
MIR30D	cg07661859	-0.235674	0.000281472	Hypomethylation
JAZF1	cg07714266	-0.235854	0.0388215	Hypomethylation
LOC100129316	cg13990848	-0.236055	0.00658559	Hypomethylation
RANBP9	cg26278647	-0.236181	0.000829732	Hypomethylation
SNTG2	cg17497490	-0.236193	0.000468501	Hypomethylation
SLITRK1	cg08697689	-0.236562	0.0118091	Hypomethylation
LAMA4	cg08191490	-0.236649	0.000177208	Hypomethylation
PTPRJ	cg19268720	-0.236728	2.81e-05	Hypomethylation
DAOA	cg21893663	-0.236732	0.000813583	Hypomethylation
UACA	cg11937920	-0.237227	0.000614251	Hypomethylation
DYTN	cg18921607	-0.237329	0.00468615	Hypomethylation
ZNF311	cg12557133	-0.23769	0.0116657	Hypomethylation
ZSWIM5	cg04380118	-0.237726	0.00085577	Hypomethylation
BTBD18	cg22585255	-0.237908	0.016826	Hypomethylation
GNG12-AS1	cg17717357	-0.238186	5.03e-05	Hypomethylation
NEK2	cg15831905	-0.238536	0.000371757	Hypomethylation
NOX3	cg23846443	-0.238679	0.0155267	Hypomethylation
NAALADL2	cg14250740	-0.238698	0.00954941	Hypomethylation
MEOX1	cg12686920	-0.238779	0.00284251	Hypomethylation
LOC401177	cg04591469	-0.23939	0.00468985	Hypomethylation
RPTOR	cg11757444	-0.239599	3.51e-06	Hypomethylation
PLAC1L	cg08540622	-0.239714	0.00337211	Hypomethylation
RIMKLB	cg10021941	-0.240041	0.000773488	Hypomethylation
PPP4R4	cg16780204	-0.241689	0.0240685	Hypomethylation
CCDC14	cg15089217	-0.242008	0.000709739	Hypomethylation
PPM1H	cg27243624	-0.242059	0.00340869	Hypomethylation
ZNF699	cg27639283	-0.242119	7.13e-05	Hypomethylation
SORL1	cg10746778	-0.242121	0.00156285	Hypomethylation
ATXN7L3B	cg09089894	-0.242289	0.00078162	Hypomethylation
AKAP7	cg01264298	-0.24258	6.03e-05	Hypomethylation
HRH1	cg18070504	-0.242666	9.43e-05	Hypomethylation
KBTBD3	cg26356242	-0.242851	0.00836228	Hypomethylation
ZIC4	cg24686610	-0.242937	0.00129317	Hypomethylation
ULBP1	cg14022137	-0.24294	0.000395121	Hypomethylation
ZNF594	cg11221687	-0.243289	0.0170021	Hypomethylation
SLC35F1	cg07236367	-0.243837	0.000702578	Hypomethylation
ELFN2	cg06704455	-0.243914	0.000758535	Hypomethylation
SETD3	cg19947357	-0.244206	7.08e-06	Hypomethylation
APPL2	cg12170649	-0.244853	0.000175225	Hypomethylation
RPH3A	cg09419251	-0.245057	0.0275526	Hypomethylation
FAM196B	cg13692121	-0.245274	0.000511526	Hypomethylation
JAKMIP2-AS1	cg22845765	-0.245589	0.00122332	Hypomethylation
BCL9	cg18814252	-0.245902	6.89e-05	Hypomethylation
DLX2	cg16573755	-0.24599	0.00170189	Hypomethylation
SMAGP	cg10993701	-0.246252	0.000378731	Hypomethylation
MARCH5	cg00014638	-0.246377	0.000447462	Hypomethylation
PET112	cg05981878	-0.24662	0.00525494	Hypomethylation
TNFRSF11B	cg26019549	-0.246951	0.000579602	Hypomethylation
RERE	cg14380444	-0.246995	0.00061701	Hypomethylation
EFHB	cg08219773	-0.247297	8.86e-05	Hypomethylation
PCDH9	cg09985739	-0.247583	0.0078078	Hypomethylation
NCKAP1	cg15793456	-0.247961	0.000574944	Hypomethylation
C6orf103	cg26947733	-0.247994	0.010226	Hypomethylation
LRP2	cg19962304	-0.248006	0.00510033	Hypomethylation
UBLCP1	cg11860616	-0.248035	0.00607536	Hypomethylation
OAS1	cg17445535	-0.248097	0.0116468	Hypomethylation
KIF21A	cg15973285	-0.248912	0.000361905	Hypomethylation
RBM43	cg02138806	-0.249069	0.0228501	Hypomethylation
MARK1	cg15897635	-0.249267	0.000111048	Hypomethylation
EPAS1	cg09838857	-0.249985	0.00988729	Hypomethylation
MIB1	cg07178008	-0.250313	0.00817526	Hypomethylation
PCNX	cg22819952	-0.251031	4.61e-05	Hypomethylation
CCDC68	cg26241877	-0.251364	0.0232706	Hypomethylation
HSF2	cg19395289	-0.251416	6.78e-05	Hypomethylation
RFESD	cg21969190	-0.251806	0.00043927	Hypomethylation
COPS8	cg10809094	-0.251859	6.49e-06	Hypomethylation
PTCHD3	cg10187727	-0.251953	0.00247956	Hypomethylation
DLGAP2	cg16268546	-0.25199	0.038333	Hypomethylation
PTPRF	cg26064481	-0.252022	0.000895166	Hypomethylation
UNC5B	cg12873350	-0.252769	0.000334654	Hypomethylation
TCERG1L	cg19269511	-0.253683	6.85e-05	Hypomethylation
TLE1	cg13911576	-0.253735	0.000680967	Hypomethylation
RELL1	cg13472672	-0.254054	0.000587701	Hypomethylation
SMAD6	cg25915536	-0.254202	0.00298429	Hypomethylation
DCBLD2	cg16331862	-0.254317	0.00287966	Hypomethylation
CWC15	cg04193615	-0.254753	6.85e-06	Hypomethylation
CAV2	cg24794102	-0.256489	9.76e-05	Hypomethylation
EGFR	cg18002794	-0.256567	0.00609116	Hypomethylation
EEF1DP3	cg14372606	-0.257068	0.00414165	Hypomethylation
NRBF2	cg10781704	-0.258185	0.000523081	Hypomethylation
ARSG	cg04672538	-0.258366	0.00212553	Hypomethylation
ITFG1	cg05128386	-0.258485	0.00902845	Hypomethylation
DKFZP586I1420	cg20573989	-0.25853	0.00051945	Hypomethylation
C14orf37	cg16499677	-0.258907	0.00534365	Hypomethylation
MIR1246	cg13661243	-0.259247	0.0356469	Hypomethylation
ZNF192	cg00408720	-0.259263	0.00195829	Hypomethylation
CPNE7	cg10225951	-0.259837	1.34e-06	Hypomethylation
PHF13	cg08653114	-0.260824	3.31e-05	Hypomethylation
ABCC1	cg04057219	-0.260945	0.0135857	Hypomethylation
CLDND2	cg11837417	-0.260969	0.00211224	Hypomethylation
CPSF6	cg06791405	-0.261045	1.26e-05	Hypomethylation
NUCKS1	cg24606240	-0.261464	2.05e-05	Hypomethylation
CDC73	cg12617598	-0.261662	9.6e-07	Hypomethylation
FAM73A	cg03737629	-0.261861	0.00271831	Hypomethylation
YWHAQ	cg14930864	-0.262287	0.0143664	Hypomethylation
ARL6IP5	cg15166900	-0.262535	0.00968566	Hypomethylation
RNU6-64P	cg10522358	-0.262586	0.00190019	Hypomethylation
PRL	cg17770034	-0.262603	0.000153993	Hypomethylation
MGC12916	cg12475879	-0.262953	0.000194047	Hypomethylation
TAS2R14	cg22997768	-0.263036	0.000182808	Hypomethylation
GNAO1	cg16475558	-0.263577	7.33e-05	Hypomethylation
NUDT21	cg08943361	-0.26366	0.0035068	Hypomethylation
KIF2A	cg03706883	-0.265572	5.93e-06	Hypomethylation
MIR3605	cg17858486	-0.265876	3.44e-05	Hypomethylation
CARD11	cg15658543	-0.266086	0.000892901	Hypomethylation
SAMD7	cg05721199	-0.26653	0.000495891	Hypomethylation
TPD52	cg26428748	-0.267823	2.34e-05	Hypomethylation
UVRAG	cg08366060	-0.268196	0.0227092	Hypomethylation
ATP11B	cg19820921	-0.26849	0.0366021	Hypomethylation
AP4E1	cg00083959	-0.268728	0.0040414	Hypomethylation
IGFBP1	cg06200449	-0.268823	0.000455308	Hypomethylation
RALGPS1	cg14200859	-0.269409	0.00845328	Hypomethylation
CPEB3	cg15341575	-0.269519	0.000176645	Hypomethylation
ATM	cg19892525	-0.270518	5.62e-05	Hypomethylation
ATP6V0A1	cg05299486	-0.272241	0.00283735	Hypomethylation
FAM169A	cg00137855	-0.274446	0.0038568	Hypomethylation
TAF4B	cg27514550	-0.275186	7.7e-05	Hypomethylation
FBXO42	cg03586820	-0.277564	0.00330874	Hypomethylation
MAP3K13	cg14998896	-0.278183	0.00532064	Hypomethylation
RAB11FIP2	cg01226278	-0.278837	0.000423175	Hypomethylation
MGMT	cg18038372	-0.279744	0.0194599	Hypomethylation
KIAA1024	cg00642042	-0.279958	0.000138048	Hypomethylation
AKT3	cg24455383	-0.280737	0.00166501	Hypomethylation
ZIC1	cg12965599	-0.280862	0.00153317	Hypomethylation
HK2	cg12163223	-0.283619	0.000113462	Hypomethylation
TMEM64	cg05458554	-0.284519	0.000269719	Hypomethylation
GJA1	cg05165071	-0.285897	0.000332607	Hypomethylation
KIAA1267	cg18699337	-0.286327	9.19e-05	Hypomethylation
CLIC4	cg19857379	-0.287519	0.000156685	Hypomethylation
ERBB2IP	cg26149108	-0.288405	3.38e-06	Hypomethylation
WDR11	cg13789938	-0.289509	0.0034994	Hypomethylation
DISC2	cg24073755	-0.290886	0.00226475	Hypomethylation
MIR548N	cg11539052	-0.291842	9.46e-07	Hypomethylation
C3orf58	cg24362960	-0.293957	0.00157791	Hypomethylation
C1orf180	cg25388882	-0.295101	6.97e-05	Hypomethylation
MIRLET7C	cg25353401	-0.295597	0.000149212	Hypomethylation
CXCL1	cg23624621	-0.295727	0.0112197	Hypomethylation
SGOL2	cg26961824	-0.296409	0.000168599	Hypomethylation
SLC39A8	cg27267820	-0.29907	0.0232048	Hypomethylation
RHEB	cg07943849	-0.299508	0.000961577	Hypomethylation
ZIC4	cg26791399	-0.302329	0.00079274	Hypomethylation
UCHL1	cg18237139	-0.302754	8.7e-05	Hypomethylation
FOXP1	cg13240253	-0.306277	0.00108193	Hypomethylation
GLYATL3	cg19966146	-0.3067	0.000196498	Hypomethylation
POU4F2	cg07615497	-0.307096	0.000215675	Hypomethylation
KRTAP3-2	cg16179619	-0.310707	0.000622081	Hypomethylation
NHSL1	cg01739304	-0.311031	0.00762998	Hypomethylation
PFKM	cg10508111	-0.312656	0.00163212	Hypomethylation
RUNX1	cg01265860	-0.313812	8.7e-05	Hypomethylation
RSL24D1	cg00547312	-0.315306	3.79e-05	Hypomethylation
MAPKAP1	cg14146657	-0.315424	0.00138486	Hypomethylation
CYP2C19	cg24857560	-0.315497	0.000232238	Hypomethylation
PVRL3-AS1	cg20074159	-0.317147	0.000160797	Hypomethylation
OR4D10	cg00315837	-0.317361	0.000196407	Hypomethylation
ZIC1	cg07291439	-0.319607	0.000669743	Hypomethylation
VRK2	cg00869533	-0.321093	0.00353373	Hypomethylation
STIL	cg25015912	-0.326036	0.0150905	Hypomethylation
RASSF8	cg07172007	-0.328678	4.76e-05	Hypomethylation
TINAG	cg16523850	-0.34189	7.42e-06	Hypomethylation
PHF21A	cg04146883	-0.342662	0.00795483	Hypomethylation
AKD1	cg26525463	-0.381354	0.000397301	Hypomethylation
C6orf10	cg10818896	-0.382406	0.000246493	Hypomethylation

## Sheet: Sheet7
Table S1-7 Differentially methylated genes in SW48 cells treated with 5-FU and 5-azadC versus untreated control
Gene	Target ID	∆ Beta	P value	Methylation status Combined drugs vs Untreated Control
SEMA4C	cg00528640	0.401413	0.0379785	Hypermethylated
MRPL35	cg01003595	0.37201	0.00165069	Hypermethylated
RFPL1S	cg14321343	0.365592	4.69e-07	Hypermethylated
MGLL	cg02116612	0.358488	0.00583752	Hypermethylated
HDAC4	cg01790646	0.357694	0.00399562	Hypermethylated
PCNXL2	ch.1.4597487F	0.355478	0.000145094	Hypermethylated
REG3A	ch.2.79376880R	0.339011	0.0054139	Hypermethylated
MED30	ch.8.2335308R	0.334014	0.00117468	Hypermethylated
HYALP1	cg11752788	0.333258	0.000464224	Hypermethylated
HIPK1	ch.1.2681285F	0.332207	0.00112916	Hypermethylated
C20orf196	cg05486551	0.33105	0.00368243	Hypermethylated
RABGAP1L	ch.1.173213985R	0.327138	0.00339012	Hypermethylated
TMEM211	ch.22.243204R	0.323467	0.000469293	Hypermethylated
MIR548Q	cg24650267	0.323099	0.00307639	Hypermethylated
ZFPM2	cg11185753	0.322988	0.00131311	Hypermethylated
DNAH11	ch.7.557703F	0.321622	0.0186291	Hypermethylated
DPP10	cg06394103	0.32005	0.00648492	Hypermethylated
STAC	cg24931191	0.316648	0.000167186	Hypermethylated
C9orf85	cg13747066	0.314654	0.00537815	Hypermethylated
CDH6	cg07774193	0.314289	0.00457557	Hypermethylated
TBC1D1	cg20419181	0.313273	0.00898388	Hypermethylated
OPRK1	ch.8.54350894R	0.310325	0.0210417	Hypermethylated
CPEB4	cg24016044	0.307094	0.0478922	Hypermethylated
RP4-544H6.2	cg13390059	0.305641	0.00483016	Hypermethylated
LOC100288730	cg06477715	0.305515	0.0138141	Hypermethylated
C20orf166	cg00938540	0.305145	0.00551691	Hypermethylated
THBD	cg01099875	0.304721	0.0023731	Hypermethylated
OLFM4	cg14833896	0.304168	0.00830631	Hypermethylated
NBAS	cg26107397	0.302891	0.00582962	Hypermethylated
CTNNBL1	cg04352006	0.299808	0.00640242	Hypermethylated
C15orf53	cg26581165	0.296225	0.00336638	Hypermethylated
NRXN3	cg19662611	0.294391	0.00542001	Hypermethylated
TMEM39B	ch.1.32283278R	0.293789	0.00987195	Hypermethylated
SLC8A1	cg11720686	0.293444	0.00083962	Hypermethylated
MCF2L2	ch.3.3564705F	0.293151	0.00345307	Hypermethylated
QRICH1	cg14847983	0.293035	0.00801867	Hypermethylated
C10orf18	ch.10.176154R	0.292753	0.00689168	Hypermethylated
GRM5	cg04367107	0.292684	0.0239058	Hypermethylated
STK32C	cg22556143	0.292502	0.0120174	Hypermethylated
CNO	cg02057157	0.292234	0.0116298	Hypermethylated
STARD13	cg22108259	0.292039	0.0316424	Hypermethylated
LRRC55	cg03362882	0.291985	3.13e-05	Hypermethylated
SORCS1	cg06922938	0.2919	0.00120775	Hypermethylated
ADCYAP1	cg11773720	0.291754	0.0393733	Hypermethylated
SYT16	cg14189530	0.291099	0.00463459	Hypermethylated
HLX	cg06225634	0.291047	0.000872557	Hypermethylated
SOX14	cg00440531	0.290344	0.0024362	Hypermethylated
LARP4	cg08182792	0.289778	0.00367153	Hypermethylated
BICC1	cg16012388	0.289258	0.00312899	Hypermethylated
ADAMTS16	cg06758605	0.288981	0.00936754	Hypermethylated
NUP43	ch.6.2893423F	0.288701	0.00661491	Hypermethylated
PTPRF	cg14172596	0.28807	0.00343696	Hypermethylated
SNX13	cg04222920	0.287068	0.00917545	Hypermethylated
SCN10A	cg08019151	0.287013	0.00212933	Hypermethylated
SMEK2	cg24541871	0.286966	0.00368453	Hypermethylated
MIR2355	cg24609884	0.286164	0.0133698	Hypermethylated
MYST4	cg24520885	0.286144	0.000288146	Hypermethylated
ARPP-21	cg18183671	0.285895	0.00571239	Hypermethylated
IFLTD1	cg22664258	0.285513	2.42e-05	Hypermethylated
OR52M1	ch.11.167001F	0.285376	0.0328143	Hypermethylated
C14orf177	ch.14.98380799F	0.28493	0.00768274	Hypermethylated
TUSC7	ch.3.2279603R	0.283679	0.00085166	Hypermethylated
DDX6	cg25131247	0.283232	0.00892442	Hypermethylated
RAB6B	cg17669438	0.282783	0.0138556	Hypermethylated
MITF	cg18811269	0.282236	0.00989922	Hypermethylated
CD1D	cg25622155	0.281026	0.00167195	Hypermethylated
CASP8	cg05130485	0.280316	0.00749654	Hypermethylated
FAR2P2	cg09132250	0.280041	0.0380315	Hypermethylated
SEMA5A	cg02397179	0.279937	0.0136047	Hypermethylated
GPR20	cg06218344	0.2799	0.00701843	Hypermethylated
RSL24D1	cg22454371	0.279855	0.00207045	Hypermethylated
UBE2MP1	cg00772863	0.279756	0.00526915	Hypermethylated
LCE2A	cg08166767	0.2791	0.00389783	Hypermethylated
PLAG1	cg01994308	0.278966	0.0021684	Hypermethylated
GREM2	cg18287066	0.278706	0.00107157	Hypermethylated
DTNA	cg03238298	0.278685	0.00484062	Hypermethylated
KCNA4	ch.11.29638519R	0.278647	0.000114283	Hypermethylated
LOC729384	cg22405122	0.278472	0.00281105	Hypermethylated
NRXN3	cg00685573	0.278144	0.00517997	Hypermethylated
UBTD2	ch.5.3268483F	0.277266	0.00498602	Hypermethylated
EPDR1	cg15141868	0.277132	0.0222837	Hypermethylated
SALL3	cg01179851	0.276871	0.0401732	Hypermethylated
RNU6-64P	ch.13.54449778R	0.276787	0.0061904	Hypermethylated
MKI67	cg17473624	0.276303	0.0196039	Hypermethylated
SEH1L	cg25043559	0.275845	0.0226253	Hypermethylated
BSX	cg00408348	0.275714	0.0469217	Hypermethylated
CCDC93	cg02278683	0.275652	0.000601291	Hypermethylated
SLC6A19	cg20779239	0.274985	0.0195599	Hypermethylated
FAM135B	cg17897699	0.274175	0.00934817	Hypermethylated
KY	cg21514540	0.274102	0.00551482	Hypermethylated
FAM172A	cg19023046	0.273881	0.0108281	Hypermethylated
SQRDL	ch.15.44425730F	0.273825	0.0306543	Hypermethylated
GPR61	cg26155492	0.273267	0.0212409	Hypermethylated
UGGT2	ch.13.1455853R	0.272102	0.0344547	Hypermethylated
SDK1	cg24851600	0.272098	0.00688815	Hypermethylated
ROBO3	cg20315690	0.272023	0.00105946	Hypermethylated
UNC5D	cg26041569	0.271588	0.00923826	Hypermethylated
MIR4300	cg20219053	0.271182	0.0032888	Hypermethylated
SSTR4	cg27578977	0.269996	0.0125324	Hypermethylated
FBRSL1	cg08534443	0.269749	0.00512125	Hypermethylated
ZFP91	cg18764007	0.26947	0.00328958	Hypermethylated
LOC100507205	ch.11.868182R	0.269433	0.00123875	Hypermethylated
ZNF773	cg26323746	0.269417	0.000512927	Hypermethylated
MLN	cg08707536	0.269079	0.0476451	Hypermethylated
MIR4693	cg26847642	0.269019	0.000645186	Hypermethylated
A2BP1	cg03623568	0.269002	0.00429472	Hypermethylated
ZIC4	cg11271830	0.268956	0.00219081	Hypermethylated
PSMB1	cg19692996	0.26892	0.00127159	Hypermethylated
DRD2	cg20007462	0.268837	0.0398814	Hypermethylated
ACCN1	cg02254574	0.268561	0.0156235	Hypermethylated
OSGEPL1	cg12255818	0.268192	0.00470768	Hypermethylated
MRFAP1	cg18277815	0.26723	0.0060031	Hypermethylated
PAR5	cg18488946	0.266892	0.0461602	Hypermethylated
ZNF260	cg25505109	0.266727	0.00186631	Hypermethylated
IRX2	cg14503464	0.266255	0.0128683	Hypermethylated
FPR1	cg02020350	0.265366	0.00400446	Hypermethylated
TLE4	cg21217093	0.265131	0.00034162	Hypermethylated
SDK1	cg16250868	0.265081	0.0129073	Hypermethylated
FLJ42709	cg04255278	0.264873	0.000608344	Hypermethylated
CDH8	cg04153563	0.264535	0.00992347	Hypermethylated
LBR	cg20483690	0.26422	0.00447338	Hypermethylated
SNORD115-15	cg09628216	0.264017	0.0354247	Hypermethylated
COPS4	cg17381032	0.263696	0.0475952	Hypermethylated
AGRN	cg25759916	0.263532	0.0314716	Hypermethylated
C13orf38	cg25011749	0.263232	0.000415774	Hypermethylated
ESRRG	cg01432520	0.262627	0.00284428	Hypermethylated
ADAMTS9	cg14935258	0.262355	8.2e-05	Hypermethylated
SPRR1A	cg27569034	0.262299	0.0112476	Hypermethylated
ZNF250	cg15827818	0.261727	0.0431571	Hypermethylated
ANXA4	ch.2.1580620R	0.261312	0.0191997	Hypermethylated
GRM3	cg22562461	0.261295	0.00317627	Hypermethylated
MDN1	cg24055655	0.26068	0.000435985	Hypermethylated
DAZL	cg17858811	0.260673	8.44e-06	Hypermethylated
GPR123	cg23655160	0.260656	0.00482889	Hypermethylated
ASTL	cg02377024	0.260538	0.00354267	Hypermethylated
ZNF319	cg08230658	0.260241	0.00407294	Hypermethylated
SLC13A2	cg27562840	0.25998	0.0230895	Hypermethylated
EXOC3L2	cg25556122	0.25986	0.0435546	Hypermethylated
TMEM63A	cg21710324	0.259708	0.0458704	Hypermethylated
RIMBP2	cg22781714	0.259645	0.0123392	Hypermethylated
LRRC16A	cg21069965	0.259529	0.000239716	Hypermethylated
SLITRK1	cg20826348	0.259136	0.0296439	Hypermethylated
CLPTM1	cg19417129	0.258305	0.0120508	Hypermethylated
TNFSF11	cg02634441	0.257894	0.000442547	Hypermethylated
CNTNAP5	cg24592194	0.257861	0.000566324	Hypermethylated
CHRM2	cg03439301	0.257626	0.0124782	Hypermethylated
BCL11A	cg03754165	0.25761	0.00284587	Hypermethylated
ALG10	cg03846107	0.257607	0.0122399	Hypermethylated
CSMD3	cg14649914	0.25738	0.00827496	Hypermethylated
IGF1	cg23046919	0.257226	0.00154018	Hypermethylated
LOC283867	cg01835326	0.256288	0.0108502	Hypermethylated
ORC2L	cg20427312	0.256182	0.0017242	Hypermethylated
SUPT6H	cg07042338	0.254931	0.00518797	Hypermethylated
MATR3	cg04292159	0.254817	0.0141316	Hypermethylated
MYT1L	cg10999347	0.254672	0.00128024	Hypermethylated
EPHB1	cg13316587	0.254494	0.0110216	Hypermethylated
FCN2	cg26164184	0.254237	0.0086	Hypermethylated
RNF20	cg13649209	0.254082	0.000599091	Hypermethylated
SLC12A7	cg02762475	0.254054	0.0119989	Hypermethylated
RBM27	cg17427102	0.253722	0.0283255	Hypermethylated
CELSR2	cg06804625	0.253679	0.00278137	Hypermethylated
PARK2	ch.6.3213513F	0.253201	0.00444223	Hypermethylated
EFCAB4A	cg09253931	0.253086	0.0299258	Hypermethylated
SNORD116-12	cg08661338	0.253051	0.0120798	Hypermethylated
KLHDC10	cg02342337	0.252705	0.000579557	Hypermethylated
SFRP1	cg22660904	0.252492	0.00158511	Hypermethylated
PNLIPRP1	cg08629379	0.251785	0.00792906	Hypermethylated
HP1BP3	ch.1.705736F	0.251747	0.00168809	Hypermethylated
NCRNA00052	cg13382840	0.251566	0.0142292	Hypermethylated
RPS6KA2	cg18495191	0.251295	0.00135654	Hypermethylated
PSMC1	cg01760846	0.251183	0.000385776	Hypermethylated
PIK3CA	cg01792902	0.251057	0.0144386	Hypermethylated
ATP2B2	cg00709775	0.250964	0.00100227	Hypermethylated
ZNF30	cg27654529	0.250886	0.0191724	Hypermethylated
SMARCA2	ch.9.2223115R	0.250763	0.0190798	Hypermethylated
N4BP2	cg00323100	0.250372	0.00914986	Hypermethylated
KRTAP5-11	cg02203760	0.249756	0.00724511	Hypermethylated
PCDHB10	cg27124774	0.249572	0.00679218	Hypermethylated
ATP6V1B1	cg05081778	0.249479	0.0294919	Hypermethylated
ZC3H10	cg19613930	0.249164	0.0038568	Hypermethylated
ARID5B	cg24887381	0.248613	0.0104974	Hypermethylated
CYP7B1	cg04220047	0.248544	0.0433941	Hypermethylated
TBX4	ch.17.1575954R	0.248422	0.0248458	Hypermethylated
CAMTA1	cg10989261	0.248276	0.0445488	Hypermethylated
C10orf76	cg01407927	0.247996	0.00753381	Hypermethylated
BAT3	cg13770361	0.247993	0.000320068	Hypermethylated
RGMA	cg09449012	0.247932	0.022304	Hypermethylated
NR1H4	cg18874332	0.247583	0.0191992	Hypermethylated
SLC1A6	cg22198397	0.247268	0.00432674	Hypermethylated
SLC46A2	cg11724516	0.247142	0.0213146	Hypermethylated
COPS4	cg11939075	0.246814	0.0162758	Hypermethylated
ADAMTS16	cg06843687	0.246738	0.00322127	Hypermethylated
USP19	cg01165661	0.246647	0.00250169	Hypermethylated
RP11-214L19.1	cg11959697	0.246633	0.00082617	Hypermethylated
SLC6A5	cg01478628	0.246618	0.00105301	Hypermethylated
FLJ33360	cg26690304	0.246429	0.0278322	Hypermethylated
ANKH	cg14843632	0.246248	0.00456706	Hypermethylated
FRMD4B	cg07164133	0.246227	0.0248437	Hypermethylated
ZNF470	cg09287295	0.246069	0.00223464	Hypermethylated
NDUFS4	cg19777992	0.246061	0.0060364	Hypermethylated
CTNND2	cg23525243	0.245421	0.00792175	Hypermethylated
C9orf170	cg04994217	0.245255	0.00767092	Hypermethylated
AACS	cg05303448	0.245226	0.000806769	Hypermethylated
PTPRN	cg20671534	0.245129	0.00266095	Hypermethylated
CDC5L	cg12942320	0.245068	0.00329498	Hypermethylated
RGS7	cg26924247	0.244868	0.00130671	Hypermethylated
KHDRBS2	ch.6.1361432F	0.244525	0.000265729	Hypermethylated
PAK1	ch.11.1676313F	0.244147	6.55e-05	Hypermethylated
COQ5	cg24490039	0.244007	0.000436958	Hypermethylated
ATP2B2	cg24279744	0.24391	0.0021423	Hypermethylated
DUSP4	cg10709282	0.243723	0.0418585	Hypermethylated
LNX1-AS2	ch.4.54268536R	0.243534	0.00726794	Hypermethylated
ZMIZ1-AS1	cg25372085	0.243499	0.0122137	Hypermethylated
CALCR	cg07123608	0.243447	0.00200979	Hypermethylated
ANKRD34A	cg12222699	0.243387	0.00185111	Hypermethylated
ATG4C	cg20595745	0.243379	0.0355576	Hypermethylated
MKNK2	cg26647303	0.243302	0.0212473	Hypermethylated
SH3RF1	cg15699321	0.243111	0.0475221	Hypermethylated
ZNF347	cg03434128	0.243079	0.0415896	Hypermethylated
RALGAPA1	cg02319043	0.243025	0.000278672	Hypermethylated
SNORD116-7	cg02029242	0.242975	0.00467974	Hypermethylated
TNXB	cg25854703	0.24289	0.040729	Hypermethylated
CASP9	cg16706559	0.242885	0.0342312	Hypermethylated
CDH13	cg01093138	0.242733	0.0347128	Hypermethylated
WNK4	cg03777083	0.2421	0.00972065	Hypermethylated
VSTM2A	cg03413884	0.241997	0.00160673	Hypermethylated
LINC00284	ch.13.564317R	0.241761	0.00264097	Hypermethylated
SOX11	cg06830064	0.241403	0.0378324	Hypermethylated
GRIN2A	cg08204867	0.241284	0.000653109	Hypermethylated
GREM2	cg02031308	0.241197	0.00601659	Hypermethylated
ADAM8	cg17214902	0.241106	0.00986994	Hypermethylated
MIR1233-1	cg02598338	0.241071	0.0069956	Hypermethylated
ARID2	ch.12.917204F	0.24104	0.0154152	Hypermethylated
USP7	cg00541638	0.240965	0.00375722	Hypermethylated
ZNF229	cg19772066	0.24096	0.00262314	Hypermethylated
MSX2	cg02365742	0.240653	0.0350226	Hypermethylated
IPO11	cg24653125	0.240593	0.00507643	Hypermethylated
RFPL2	cg03477302	0.240047	0.0139725	Hypermethylated
INO80D	cg01853638	0.239821	0.000329569	Hypermethylated
BCL11A	cg11308371	0.239821	0.00580844	Hypermethylated
CUGBP2	cg04545636	0.239733	0.00621015	Hypermethylated
KATNAL2	cg24730543	0.239507	0.0068541	Hypermethylated
PNRC1	ch.6.1795380F	0.239463	0.00119586	Hypermethylated
RP4-544H6.2	ch.1.87940282F	0.239361	0.000747309	Hypermethylated
MBL2	cg08448407	0.239345	0.00372236	Hypermethylated
CRELD2	cg16843718	0.23929	0.0210156	Hypermethylated
NOS1	cg06522206	0.239149	0.0395848	Hypermethylated
CRIPAK	cg14228029	0.238841	0.0144511	Hypermethylated
KIDINS220	ch.2.240376F	0.238742	0.0187857	Hypermethylated
USP6NL	cg08360820	0.23835	0.0170364	Hypermethylated
ABHD5	cg05437648	0.238146	0.00336274	Hypermethylated
TSSC1	cg07988973	0.238144	0.0155554	Hypermethylated
NARG2	cg19196230	0.238127	0.00342428	Hypermethylated
ARHGDIG	cg08203127	0.238098	0.00875811	Hypermethylated
MIR4803	cg14877718	0.237973	0.000697154	Hypermethylated
SEMA6A	cg27012108	0.237545	0.00362399	Hypermethylated
C8orf87	cg23118721	0.237537	0.0158542	Hypermethylated
ZNF385A	cg07684775	0.237278	0.00154362	Hypermethylated
FCAR	cg14055835	0.237153	0.000685749	Hypermethylated
A2BP1	cg07568233	0.23712	0.000337102	Hypermethylated
DEPDC6	cg26163238	0.237115	0.00818625	Hypermethylated
OR4E2	cg16138400	0.236912	0.017661	Hypermethylated
CR2	cg05508558	0.236879	0.00293322	Hypermethylated
CDCA7L	ch.7.558423R	0.236868	0.00434274	Hypermethylated
MUC5B	cg09906991	0.236581	0.00931234	Hypermethylated
LOC100130238	cg00508950	0.236575	0.0127201	Hypermethylated
SLC22A23	ch.6.93211F	0.23646	0.0152179	Hypermethylated
C10orf26	cg05855489	0.236265	0.0244966	Hypermethylated
LINC00173	cg10811178	0.23622	0.00169558	Hypermethylated
RAD54B	cg04496177	0.236179	1.58e-05	Hypermethylated
ANO4	cg25027699	0.235905	0.0143856	Hypermethylated
ANXA1	ch.9.914443R	0.235887	0.0055129	Hypermethylated
TRMT61B	cg07217625	0.235746	0.00260843	Hypermethylated
LINGO4	cg24545100	0.235527	0.00122758	Hypermethylated
AMPD3	cg04001374	0.235506	0.0133648	Hypermethylated
TEAD4	cg16257219	0.235489	0.00531054	Hypermethylated
OTUD7B	cg21284400	0.235383	0.00681898	Hypermethylated
KRTAP11-1	cg08097817	0.235371	0.0272955	Hypermethylated
SPOCD1	cg23268630	0.235331	0.0233843	Hypermethylated
RBM33	cg22772930	0.235196	0.00127603	Hypermethylated
CNTN4	cg19604896	0.23518	0.000217065	Hypermethylated
AGBL1	cg17273384	0.235017	0.00171841	Hypermethylated
QKI	cg10097906	0.23494	0.0123838	Hypermethylated
DNAJC14	cg18467083	0.234882	0.032893	Hypermethylated
SLC35F3	cg10228857	0.234825	0.00107583	Hypermethylated
FXYD6	cg22869366	0.23474	0.00273393	Hypermethylated
CRABP1	cg16566391	0.234676	4.41e-05	Hypermethylated
ZNF331	cg09433711	0.23464	0.0400974	Hypermethylated
GPR12	cg23725734	0.234553	0.0129979	Hypermethylated
HK3	cg19954978	0.234435	0.0317025	Hypermethylated
SLC25A38	cg10639933	0.234219	0.00667297	Hypermethylated
GRIA4	ch.11.104864706F	0.234111	0.0249877	Hypermethylated
TTC8	cg10425624	0.234082	0.0141529	Hypermethylated
RSPO2	cg01833143	0.233976	0.013942	Hypermethylated
SORCS1	cg18630756	0.233906	0.015936	Hypermethylated
AGTR1	cg16717008	0.233826	0.0162548	Hypermethylated
CDH2	cg22332722	0.233805	0.00141642	Hypermethylated
HBD	cg09751515	0.233755	0.0184917	Hypermethylated
FGF12	cg07127762	0.233696	0.000738162	Hypermethylated
LOC254312	cg23610154	0.233269	0.00644472	Hypermethylated
ADAMTS2	cg12674760	0.232791	0.0368653	Hypermethylated
GARS	cg19390658	0.232657	0.00944134	Hypermethylated
FBXL12	cg11369753	0.2325	0.00991623	Hypermethylated
SKAP2	cg05126421	0.232447	0.000350951	Hypermethylated
AGL	cg09843173	0.232384	0.00154912	Hypermethylated
RTN4RL2	cg17349753	0.232329	0.0306304	Hypermethylated
PRMT6	cg15396204	0.23232	0.00404843	Hypermethylated
RP11-486A14.2	ch.12.91948412F	0.232091	4.09e-05	Hypermethylated
KCNH5	cg04285935	0.232075	0.00506202	Hypermethylated
FTH1	cg09367425	0.23203	0.038427	Hypermethylated
AHCYL2	cg22584802	0.23175	0.0282321	Hypermethylated
C20orf112	cg12871687	0.231259	0.00699766	Hypermethylated
KIAA1524	cg15763344	0.231244	0.0365083	Hypermethylated
PIGS	cg01471654	0.231235	0.0163862	Hypermethylated
MAST4	cg02657823	0.231231	0.0281209	Hypermethylated
LINC00922	cg09084496	0.231004	0.000452997	Hypermethylated
THBS2	cg14670303	0.230831	0.0442522	Hypermethylated
HDLBP	cg08645257	0.230748	0.021233	Hypermethylated
CDKAL1	cg07564108	0.230722	0.0133034	Hypermethylated
ABCE1	cg07702259	0.230691	0.0436707	Hypermethylated
MIR760	cg04258676	0.230665	0.00308564	Hypermethylated
NRG3	cg22530586	0.230655	0.00740579	Hypermethylated
C1orf21	cg23738345	0.230601	0.000994084	Hypermethylated
DENND3	cg18870532	0.230372	0.0134147	Hypermethylated
ST3GAL1	cg14640789	0.230325	0.0396546	Hypermethylated
PCDHB12	cg15548198	0.230292	0.00524308	Hypermethylated
NAGS	cg03902729	0.230285	0.001046	Hypermethylated
FNDC8	cg16629942	0.230196	0.0136789	Hypermethylated
ABAT	cg16586594	0.230162	0.0023095	Hypermethylated
RIMS2	cg02967428	0.229883	0.0110019	Hypermethylated
MIR135A2	cg27109238	0.22968	0.00847209	Hypermethylated
GPR45	cg08998212	0.229642	0.0117926	Hypermethylated
PCDHB10	cg18131851	0.229576	0.0252718	Hypermethylated
SOX11	cg10858103	0.229548	0.0422706	Hypermethylated
DMRT1	cg13946956	0.229445	0.00422984	Hypermethylated
TTC34	cg03747657	0.229381	0.00651596	Hypermethylated
FAM53A	cg03577858	0.229342	0.0246703	Hypermethylated
CDH13	cg05949171	0.229164	0.0184994	Hypermethylated
KIF2B	ch.17.49517645R	0.229138	0.0217254	Hypermethylated
GALNT10	cg16144934	0.229084	0.0406102	Hypermethylated
LINC00989	ch.4.80657279F	0.229032	0.00655461	Hypermethylated
BEST1	cg06068935	0.228998	0.0132269	Hypermethylated
PRDM11	cg23116180	0.228917	0.0137047	Hypermethylated
COL9A1	cg05433391	0.22891	0.00746584	Hypermethylated
NFASC	cg05369166	0.228909	0.00431247	Hypermethylated
U2AF1	cg03347927	0.22889	0.000753514	Hypermethylated
DEGS1	cg12279138	0.228607	0.0214848	Hypermethylated
ILF3	cg17848348	0.228558	0.0130183	Hypermethylated
ARPC4	cg00472373	0.228535	0.0406326	Hypermethylated
MIR4715	ch.15.84103R	0.228247	0.0228823	Hypermethylated
ZNF229	cg17904997	0.228135	0.00468163	Hypermethylated
ATG16L1	ch.2.4702687R	0.228107	0.0156162	Hypermethylated
PADI1	cg20321265	0.228083	0.0201621	Hypermethylated
DNAJC22	cg15170634	0.227803	0.0292094	Hypermethylated
PSMD6-AS2	cg06859735	0.227595	0.00319099	Hypermethylated
COX10-AS1	ch.17.467709F	0.227152	0.000674575	Hypermethylated
CRLS1	cg12432980	0.22701	0.017726	Hypermethylated
PCDHGA4	cg04246144	0.226971	0.00121327	Hypermethylated
PCBP3	cg24028798	0.226808	0.00299763	Hypermethylated
TMPRSS12	cg19188297	0.226602	0.0108072	Hypermethylated
HS3ST3A1	cg18236079	0.226552	0.0315743	Hypermethylated
NTNG2	cg21252276	0.226357	0.000877705	Hypermethylated
UNC5D	cg07791803	0.226324	0.0102472	Hypermethylated
LOC401557	cg14373994	0.226192	0.00152301	Hypermethylated
LINC01242	ch.9.31239617R	0.226048	0.0450949	Hypermethylated
TBX3	cg08162222	0.225798	0.0121364	Hypermethylated
C10orf107	ch.10.1305203R	0.225735	0.00567327	Hypermethylated
KLF6	cg27283993	0.225726	0.0303335	Hypermethylated
CCRN4L	cg05423144	0.225671	0.0215271	Hypermethylated
HRK	cg21698790	0.225624	0.0100939	Hypermethylated
ADRA1A	cg23289779	0.225595	0.00106756	Hypermethylated
VTRNA2-1	cg12897067	0.225558	0.0154435	Hypermethylated
RP1L1	cg25231776	0.225487	0.00142028	Hypermethylated
EPHA4	cg02431065	0.225446	0.0115887	Hypermethylated
EBF2	cg14933159	0.225415	0.0100215	Hypermethylated
C14orf119	cg11774227	0.225362	0.00123161	Hypermethylated
WFDC6	cg00636194	0.225315	0.000415649	Hypermethylated
CYYR1	cg12011436	0.225118	0.00315778	Hypermethylated
LINC01060	cg10616902	0.225058	0.00275105	Hypermethylated
LRRC32	cg04023526	0.224888	0.0453425	Hypermethylated
GABRA6	cg04670031	0.224875	0.00257226	Hypermethylated
DIAPH3	ch.13.865492R	0.224727	6.42e-05	Hypermethylated
MGMT	cg04425788	0.224669	0.0406283	Hypermethylated
DCAF7	ch.17.1629120F	0.224585	0.00922932	Hypermethylated
ZNF213	cg06218932	0.22455	0.00272931	Hypermethylated
ZSCAN4	cg07974627	0.22439	0.00118645	Hypermethylated
NOVA2	cg13765004	0.224318	0.0486697	Hypermethylated
SNORD116-16	cg07897695	0.224309	0.0185619	Hypermethylated
UBE2MP1	cg10034578	0.224263	1.57e-05	Hypermethylated
SMOC2	cg01568319	0.22422	0.0013515	Hypermethylated
KCNU1	cg08254266	0.224155	1.18e-05	Hypermethylated
FICD	cg20719304	0.2241	0.0275853	Hypermethylated
CDH11	cg09631415	0.224057	0.0325795	Hypermethylated
HDGFL1	cg21898884	0.224056	0.0438883	Hypermethylated
PTTG1IP	cg06112333	0.223874	0.00171733	Hypermethylated
GABRR2	cg27391540	0.223866	0.00837331	Hypermethylated
WNT5A	cg14762289	0.223848	0.00336026	Hypermethylated
ZBTB24	cg19751276	0.22365	0.0212309	Hypermethylated
NRXN3	ch.14.1202858F	0.223553	0.012108	Hypermethylated
CNTN6	cg16857113	0.223486	0.0171454	Hypermethylated
BMPER	cg24249450	0.223445	0.000781538	Hypermethylated
OR52J3	cg26582457	0.223308	4.46e-05	Hypermethylated
HAO1	cg19862235	0.223267	0.00669709	Hypermethylated
SYT12	cg12724357	0.223239	0.000830648	Hypermethylated
C1orf55	cg00502077	0.223188	0.000281232	Hypermethylated
YTHDC2	cg12630596	0.223054	0.0294513	Hypermethylated
IL17REL	cg27068297	0.223028	0.040895	Hypermethylated
GNL1	cg03234437	0.222635	0.0251416	Hypermethylated
MED17	cg15277311	0.222555	0.00155106	Hypermethylated
NPBWR1	cg07629017	0.222521	0.00448514	Hypermethylated
PRRX2	cg13820205	0.222469	0.0103466	Hypermethylated
TMEM200C	cg26544134	0.222464	0.0112424	Hypermethylated
SPRR2F	cg03449150	0.222318	0.00195732	Hypermethylated
ZNF469	cg07957661	0.222303	0.00275396	Hypermethylated
WBSCR17	cg01349903	0.221983	0.000496013	Hypermethylated
SENCR	cg09879334	0.221881	0.00142528	Hypermethylated
SEMA6D	cg05877048	0.221853	0.0478715	Hypermethylated
BDNF	cg07159484	0.221836	0.00874761	Hypermethylated
WDFY4	cg12024826	0.221719	0.0257133	Hypermethylated
PCBP2	cg19787841	0.221705	0.033638	Hypermethylated
FOXC2	cg07598272	0.221678	0.0425219	Hypermethylated
MIR2052	cg07035704	0.221641	0.00212475	Hypermethylated
EOMES	cg19854915	0.221579	0.00844115	Hypermethylated
CNTN4	cg16778009	0.221469	0.0127021	Hypermethylated
ODZ2	cg15651267	0.221421	0.0107358	Hypermethylated
OR4A5	cg23935054	0.221282	0.000905286	Hypermethylated
OPN3	cg19698923	0.221158	0.0414303	Hypermethylated
SGCD	cg16501033	0.221079	7.98e-05	Hypermethylated
FAT3	cg00561674	0.221057	0.0352148	Hypermethylated
FMN2	cg06400704	0.221041	0.00108855	Hypermethylated
NDRG1	cg01828328	0.221025	0.00115495	Hypermethylated
FAM78B	cg16403669	0.220999	0.00872278	Hypermethylated
SCN5A	cg07439618	0.220766	0.0408327	Hypermethylated
CACNG2	cg04191954	0.220612	0.0258153	Hypermethylated
MIR3529	cg26963367	0.220599	0.0311737	Hypermethylated
SUV420H1	ch.11.1405170R	0.220518	0.000222346	Hypermethylated
MRPS18B	cg10182531	0.220507	0.00591757	Hypermethylated
ESR1	cg08907436	0.22036	0.00283015	Hypermethylated
ACAA2	ch.18.925473R	0.220277	0.0146155	Hypermethylated
CITED4	cg18917399	0.220206	0.0188411	Hypermethylated
RIMS2	cg26186392	0.220172	0.0293253	Hypermethylated
HSPA8	cg25288464	0.220147	0.000183961	Hypermethylated
FGR	cg18082402	0.220119	0.0041718	Hypermethylated
SLC6A12	cg24744557	0.22009	0.000357746	Hypermethylated
KRTAP4-1	cg19055323	0.220044	0.00688278	Hypermethylated
NPHP4	cg27233192	0.21999	0.0187395	Hypermethylated
C2orf44	cg23535362	0.219908	0.000206635	Hypermethylated
NPAS3	cg11444379	0.219787	0.00958415	Hypermethylated
SLC40A1	cg01158447	0.219645	0.0139086	Hypermethylated
DLG2	cg05174766	0.2196	0.00792862	Hypermethylated
DIP2A	cg26909477	0.219541	5.66e-06	Hypermethylated
LRRN1	cg09665338	0.219521	0.0157597	Hypermethylated
MIR4472-1	cg13630049	0.219379	0.0159938	Hypermethylated
OR10W1	cg06454527	0.219374	0.00764754	Hypermethylated
VCAM1	cg04743650	0.219301	0.0194004	Hypermethylated
APOB	cg05543593	0.219275	0.0192556	Hypermethylated
TFPI2	cg25120444	0.219036	0.00322007	Hypermethylated
NTM	cg23493497	0.219006	0.000149698	Hypermethylated
SDK1	cg01982837	0.218999	4.82e-05	Hypermethylated
CD247	cg19762811	0.218839	0.00238577	Hypermethylated
FBXO38	cg06803897	0.218739	0.0423801	Hypermethylated
DCAF13	cg05275231	0.2187	0.0220243	Hypermethylated
C3orf38	cg17082662	0.218685	0.0427989	Hypermethylated
ETNK1	cg23395692	0.218682	0.0238204	Hypermethylated
PHACTR1	cg17946266	0.218672	0.00223532	Hypermethylated
LDHA	cg15700009	0.218541	0.0213929	Hypermethylated
RTP4	cg01950074	0.21854	0.0172083	Hypermethylated
DHFRL1	ch.3.1904198F	0.218368	0.000613728	Hypermethylated
ACTRT2	cg09028711	0.218334	0.00539909	Hypermethylated
SMOC1	cg16024377	0.218239	0.0436442	Hypermethylated
OSBP	cg22093158	0.218066	0.00708819	Hypermethylated
AC018742.1	cg22512041	0.218057	0.00738222	Hypermethylated
MSL2	cg22376827	0.218049	0.000773583	Hypermethylated
GRIN3B	cg12544243	0.218012	0.0213373	Hypermethylated
KLF14	cg03914913	0.217846	0.00603838	Hypermethylated
RPL3	cg25584081	0.217836	0.0185617	Hypermethylated
CTAGE7P	cg09602803	0.217819	0.001889	Hypermethylated
NPL	ch.1.180997836R	0.217789	0.000591422	Hypermethylated
DLG5	cg27024057	0.217765	0.0098791	Hypermethylated
HSF4	cg03811260	0.217539	0.00390792	Hypermethylated
TIMD4	cg17445157	0.217489	0.00980946	Hypermethylated
OR5P3	cg25541968	0.217488	0.00516952	Hypermethylated
HOXB3	cg23551720	0.217429	0.0103457	Hypermethylated
FBXL7	cg16679007	0.217403	0.00302403	Hypermethylated
STAB2	cg10622586	0.217342	0.00288397	Hypermethylated
BAT2	cg21433105	0.217071	0.0415523	Hypermethylated
UBE2V1	cg04879343	0.217045	0.00982812	Hypermethylated
FCRL3	cg24881910	0.216878	0.00303306	Hypermethylated
PSMD7	cg09313046	0.216859	0.0104995	Hypermethylated
IRF8	cg02178957	0.216823	0.0277507	Hypermethylated
LOC401463	cg08188993	0.216688	0.00883166	Hypermethylated
LINC01013	cg15985157	0.216678	0.00221941	Hypermethylated
SOCS2	cg13179085	0.216571	0.00841331	Hypermethylated
AHCYL2	cg15664152	0.216534	0.00108739	Hypermethylated
KIAA1199	ch.15.1354287F	0.216462	0.0431627	Hypermethylated
SGCD	cg26510150	0.21644	0.0107026	Hypermethylated
LOC441666	cg08967936	0.216397	0.0332413	Hypermethylated
KIF5A	cg25035376	0.216293	2.37e-05	Hypermethylated
OPRM1	ch.6.154106492R	0.216215	0.037149	Hypermethylated
SEMA7A	cg19253809	0.216077	0.00204968	Hypermethylated
RGMA	cg08421351	0.216054	0.00843262	Hypermethylated
HOPX	cg19978674	0.216043	0.00451645	Hypermethylated
LRRC30	cg06616178	0.215949	0.0264479	Hypermethylated
KIAA1370	cg22675453	0.215945	0.00434945	Hypermethylated
MTPN	cg23398173	0.215873	0.0152118	Hypermethylated
LOC342346	cg10506742	0.215813	0.00429348	Hypermethylated
TMEM132E	cg13273703	0.215762	0.0112721	Hypermethylated
MIR4466	cg17576979	0.215759	0.00243394	Hypermethylated
MAP3K8	cg25680628	0.215662	0.000825123	Hypermethylated
MIR548H4	ch.8.68960677R	0.215618	0.026498	Hypermethylated
KCNH1	cg14823935	0.215602	0.00995348	Hypermethylated
ARSB	cg10546040	0.21556	0.0479211	Hypermethylated
SOX14	cg18030833	0.215521	0.0285066	Hypermethylated
PTPRN2	cg06069441	0.215514	0.00133584	Hypermethylated
KLF11	cg07951151	0.215506	0.000408971	Hypermethylated
ZNF148	cg22895305	0.21538	0.00307232	Hypermethylated
C6orf89	cg15925505	0.215301	0.00270531	Hypermethylated
C6orf115	ch.6.2680060R	0.215164	0.0299177	Hypermethylated
SPG20	cg12363807	0.215162	0.00947361	Hypermethylated
LINC00158	cg11575131	0.215152	0.0099316	Hypermethylated
OR51B4	cg26800915	0.215097	0.00367338	Hypermethylated
MRC2	cg13659446	0.215076	0.018155	Hypermethylated
C2orf54	cg24154722	0.215067	0.0260854	Hypermethylated
TUBGCP3	cg24479859	0.214984	0.0202383	Hypermethylated
AQR	cg03283990	0.214956	0.00232526	Hypermethylated
STMN4	cg25799879	0.214878	0.0251486	Hypermethylated
C6orf145	cg04557883	0.214725	0.0184815	Hypermethylated
IBTK	ch.6.1678538R	0.214693	0.00437868	Hypermethylated
COL6A1	cg04078608	0.214652	0.0113905	Hypermethylated
TRUB1	cg08898349	0.214624	0.00768452	Hypermethylated
TBX5-AS1	cg02060566	0.214602	0.0253092	Hypermethylated
RPRD1A	cg21459643	0.214554	0.0327459	Hypermethylated
SV2B	cg18750433	0.214554	0.0251941	Hypermethylated
VWDE	cg03579179	0.214547	0.00148134	Hypermethylated
RYR1	cg17434647	0.214534	0.00510988	Hypermethylated
CSMD1	cg12027248	0.214529	0.0435116	Hypermethylated
RGS9	cg17415265	0.214516	0.0217819	Hypermethylated
ITGA2B	cg26130581	0.214477	0.0175545	Hypermethylated
GSDMC	cg05316065	0.214406	0.00114905	Hypermethylated
DSCAM	cg01282269	0.214324	0.000692982	Hypermethylated
CRTAC1	cg00519829	0.214207	0.00528218	Hypermethylated
TAMM41	cg25616514	0.214082	0.0306696	Hypermethylated
PITX2	cg03943773	0.214071	0.000985154	Hypermethylated
BDNF	cg06025631	0.214027	0.00163866	Hypermethylated
KIRREL3-AS3	cg23810463	0.214025	0.0205982	Hypermethylated
CCND1	cg13271751	0.213963	0.00154067	Hypermethylated
SPON1	cg06199346	0.213906	0.0172053	Hypermethylated
KCNQ3	cg21460403	0.213889	2.21e-05	Hypermethylated
MOCS1	cg11398743	0.213859	0.0248261	Hypermethylated
UBE2V2	cg27126575	0.213829	0.0347783	Hypermethylated
LOC150568	cg08641706	0.213815	0.000111006	Hypermethylated
DCPS	cg17631150	0.213774	0.000676049	Hypermethylated
BAZ1B	cg16997732	0.21372	0.00115164	Hypermethylated
CA5A	cg09391488	0.213707	0.0469318	Hypermethylated
HOXB1	cg17233506	0.21361	0.0363737	Hypermethylated
ARHGAP12	cg22706007	0.213599	0.000682919	Hypermethylated
MIR573	cg27200236	0.213505	0.00663226	Hypermethylated
SIGLEC15	cg13741394	0.213463	0.00771704	Hypermethylated
FEV	cg00422120	0.213455	0.0208773	Hypermethylated
C13orf23	cg26095546	0.213428	0.0135299	Hypermethylated
SLC16A12	cg02634414	0.213243	0.00264315	Hypermethylated
DYNC1I1	cg02447471	0.213166	3.12e-05	Hypermethylated
SNORD114-31	cg18910298	0.212834	0.0175236	Hypermethylated
FLYWCH1	cg27584315	0.21281	0.0252162	Hypermethylated
C4orf45	cg22266824	0.212573	0.0175741	Hypermethylated
OTOL1	cg24525138	0.212558	0.0286868	Hypermethylated
MIR3914-1	cg17546215	0.212531	0.00189854	Hypermethylated
CACNA1C	cg24445167	0.212527	0.00352211	Hypermethylated
SLC8A1	cg08245249	0.212527	0.00656947	Hypermethylated
MAST1	cg13344344	0.21232	0.00462434	Hypermethylated
MRPS18B	cg00320625	0.212279	0.00884836	Hypermethylated
PTPRN2	cg10879854	0.212271	0.00795791	Hypermethylated
LY6H	cg15125053	0.212229	0.00213967	Hypermethylated
CXCR1	cg13519373	0.21216	0.00492451	Hypermethylated
PAX1	cg04774711	0.211835	0.0258254	Hypermethylated
ADAMTS15	cg05275576	0.211833	0.00042607	Hypermethylated
ANKRD30A	cg08371140	0.21181	0.0129008	Hypermethylated
AIMP1	cg00045439	0.21178	0.000182329	Hypermethylated
UBE2CBP	cg05329785	0.211725	0.00120785	Hypermethylated
UNC5D	ch.8.841871F	0.211697	0.000277263	Hypermethylated
VWA1	cg14271665	0.211663	0.00542011	Hypermethylated
LSP1	cg27261733	0.211618	0.00144945	Hypermethylated
OR8B8	cg03252499	0.211615	0.00353467	Hypermethylated
HMGA2	cg25161912	0.211494	0.00565799	Hypermethylated
SLC8A1	cg03256780	0.211483	0.0178393	Hypermethylated
AACS	cg10035564	0.211401	0.00151411	Hypermethylated
RBPJL	cg14759366	0.211351	0.041482	Hypermethylated
CCDC179	ch.11.535384R	0.211347	0.000886926	Hypermethylated
SFTPC	cg11540705	0.211239	0.0177746	Hypermethylated
MIR1245A	ch.2.189510808F	0.211208	0.000425533	Hypermethylated
ADAMTS16	cg22562853	0.211195	0.0110484	Hypermethylated
FXYD6	cg06593118	0.211179	0.000601179	Hypermethylated
PTPRC	cg15626828	0.21115	0.0067488	Hypermethylated
SLIT1	cg22967284	0.211108	0.0361658	Hypermethylated
LINC00571	ch.13.37580793F	0.211022	0.0378682	Hypermethylated
RP11-307C19.3	cg01663820	0.210987	0.0497167	Hypermethylated
PRKG1	cg05131940	0.210972	0.0055113	Hypermethylated
FLJ33360	ch.5.6287987R	0.210866	0.0288113	Hypermethylated
GABRB3	cg24597512	0.210728	0.00388576	Hypermethylated
TRIM16	cg01440105	0.210681	0.00104975	Hypermethylated
GPATCH2L	cg21511816	0.210593	0.00489523	Hypermethylated
PDE4B	cg17892601	0.210538	0.0177704	Hypermethylated
POMP	cg15887927	0.210485	0.00302526	Hypermethylated
HMCN1	cg12728791	0.210382	0.0176103	Hypermethylated
ARMC1	cg03287740	0.210319	0.000387647	Hypermethylated
ANXA4	cg22615730	0.210306	0.0359301	Hypermethylated
NOTCH4	cg13096809	0.210249	0.0497155	Hypermethylated
RUFY1	cg19626725	0.210105	0.0104347	Hypermethylated
EFCAB4B	cg17904739	0.21008	0.00763002	Hypermethylated
COX18	ch.4.73985647R	0.210027	0.0382492	Hypermethylated
PCSK2	cg23756474	0.210009	0.0132485	Hypermethylated
DLG2	cg13572369	0.209998	0.00628669	Hypermethylated
PTPRN2	cg07267845	0.209958	0.00490845	Hypermethylated
AHCTF1	cg07507951	0.209839	0.00860515	Hypermethylated
DKKL1	cg18714712	0.209771	0.00790598	Hypermethylated
TRPC7	cg00118989	0.209756	0.000188103	Hypermethylated
IL18	cg03548415	0.209743	0.0202739	Hypermethylated
MIR4693	cg14234912	0.209613	0.0341615	Hypermethylated
ADAM11	cg01160311	0.209572	0.0079185	Hypermethylated
RPSAP52	cg20892919	0.209415	0.00174467	Hypermethylated
A2BP1	cg08996613	0.209379	0.0314046	Hypermethylated
ASCC2	cg01746044	0.209359	0.000484922	Hypermethylated
TNFSF11	cg08269671	0.209281	0.0346313	Hypermethylated
ITPR3	cg04903916	0.209256	0.00899511	Hypermethylated
C12orf59	cg08747670	0.209185	0.0183474	Hypermethylated
SNX1	cg02848875	0.209158	0.0229808	Hypermethylated
CSMD1	cg14940233	0.209135	0.00411354	Hypermethylated
NPAS2	cg03915432	0.209103	0.0169986	Hypermethylated
AKD1	cg02304879	0.209083	0.0281327	Hypermethylated
RPRD1A	ch.18.658499F	0.209047	0.00979133	Hypermethylated
ZNF281	cg17918239	0.208896	0.0392861	Hypermethylated
EYA3	ch.1.933676F	0.208885	0.0390418	Hypermethylated
XYLT1	cg04664169	0.20885	0.00378262	Hypermethylated
RP5-1166F10.1	cg23959798	0.208815	0.00779489	Hypermethylated
KCNA1	cg15543616	0.208763	0.00777908	Hypermethylated
HLA-DOA	cg09132634	0.20872	0.0347391	Hypermethylated
HNRNPA3P1	cg07016571	0.208703	0.0038927	Hypermethylated
FLJ46284	cg09564361	0.208653	0.00400727	Hypermethylated
CADM3	cg10544564	0.208642	0.00215596	Hypermethylated
XIRP1	cg07165610	0.20855	0.00743599	Hypermethylated
SLC6A3	cg13557594	0.208519	0.0409716	Hypermethylated
RNF5	cg18265845	0.208513	0.0117368	Hypermethylated
CHORDC1	cg24247865	0.208476	0.0269602	Hypermethylated
XKR6	cg02569740	0.208345	0.011366	Hypermethylated
CHODL	cg06607089	0.208044	3.97e-06	Hypermethylated
ZNF835	cg08431567	0.208036	0.0470966	Hypermethylated
CDC42EP3	cg13909405	0.208021	0.00688481	Hypermethylated
LSAMP	cg03784793	0.20802	0.00425846	Hypermethylated
C2CD2	cg00054774	0.207997	0.0302337	Hypermethylated
NDN	cg24137567	0.207991	0.00148947	Hypermethylated
DEFB121	cg08292485	0.207976	0.0304807	Hypermethylated
CACNG3	cg03729603	0.207941	0.00200173	Hypermethylated
PLCB4	ch.20.209864F	0.207744	0.0157415	Hypermethylated
GIMAP1	cg23713249	0.207698	0.0281449	Hypermethylated
LOC146481	cg02538553	0.207566	0.0219048	Hypermethylated
DAXX	cg09992055	0.207556	0.0321588	Hypermethylated
ZFP90	cg00883190	0.207512	0.0122258	Hypermethylated
SORCS2	cg26038749	0.207479	0.0350393	Hypermethylated
SFRS2B	cg14706107	0.207451	0.0131577	Hypermethylated
SNX29P2	cg04915974	0.207446	0.0371732	Hypermethylated
LETM1	cg13729116	0.207321	0.0468694	Hypermethylated
LOC286083	cg05029148	0.207264	0.0172853	Hypermethylated
CXCR4	cg24537688	0.207209	0.00326265	Hypermethylated
LOC441666	cg24527560	0.207188	0.0204536	Hypermethylated
GDAP2	cg12644072	0.206985	6.33e-05	Hypermethylated
HIST3H2A	cg00143998	0.206985	0.0195629	Hypermethylated
FBXO16	cg22688072	0.206981	0.00116398	Hypermethylated
FAM190A	cg19737269	0.206894	0.00728514	Hypermethylated
PJA2	cg17395555	0.206876	0.00403035	Hypermethylated
MIR1253	cg03052469	0.206867	0.00910204	Hypermethylated
MIR4451	ch.4.86567531R	0.206762	0.00758554	Hypermethylated
BTNL2	cg14096229	0.206614	0.00310693	Hypermethylated
HCG22	cg20332408	0.206566	0.00385547	Hypermethylated
RP11-193H5.1	ch.1.236086654F	0.206524	0.0326227	Hypermethylated
ODZ4	cg18222192	0.206508	0.0261925	Hypermethylated
TBX5	cg10233830	0.206495	0.047215	Hypermethylated
NMUR2	cg12297329	0.206492	0.00524315	Hypermethylated
DIRC3	cg14538944	0.206401	0.00807428	Hypermethylated
OPCML	cg05806819	0.206398	0.0285124	Hypermethylated
NPFF	cg06850660	0.206384	0.0132789	Hypermethylated
NECAB1	cg00940812	0.206258	0.00816717	Hypermethylated
ZNF470	cg05495879	0.206255	0.000227764	Hypermethylated
AASS	cg17174775	0.206172	0.000993517	Hypermethylated
RTDR1	cg23879721	0.206145	0.0264894	Hypermethylated
PELI3	cg10122910	0.206021	0.0261551	Hypermethylated
MSX2	cg03856606	0.205839	0.0237236	Hypermethylated
CDK5R2	cg14941457	0.205742	0.0178915	Hypermethylated
KIAA1712	cg08543721	0.205714	0.016542	Hypermethylated
HSPA1B	cg17964046	0.205708	0.024173	Hypermethylated
ANP32E	cg01371477	0.205685	0.0212049	Hypermethylated
ALG10	cg00831633	0.20561	0.00354748	Hypermethylated
FLJ43663	ch.7.2714749F	0.205551	0.000421998	Hypermethylated
FLT4	cg06485114	0.20554	0.00638507	Hypermethylated
IMPA2	cg15712289	0.20554	0.00496484	Hypermethylated
DIAPH3-AS1	ch.13.58694637R	0.205401	8.4e-06	Hypermethylated
PDGFRL	cg04681849	0.20529	0.0334225	Hypermethylated
SNX27	cg00387445	0.20524	0.0252485	Hypermethylated
OSBPL9	cg07364646	0.205134	0.00219709	Hypermethylated
IFT140	cg26552163	0.204916	0.0161288	Hypermethylated
VIM	cg00146951	0.204903	0.00333435	Hypermethylated
SMARCA2	cg13598426	0.204774	0.00266876	Hypermethylated
MIR4429	cg24399204	0.204658	0.0339268	Hypermethylated
OR9Q2	cg09369190	0.204656	0.000250367	Hypermethylated
SOX11	cg16794961	0.204644	0.0220397	Hypermethylated
SNORD115-21	cg02550537	0.204636	0.00216253	Hypermethylated
LILRB1	cg04730930	0.20463	0.00392603	Hypermethylated
C12orf77	cg05666055	0.204586	0.0025879	Hypermethylated
STXBP5	ch.6.147534874F	0.204498	0.0327307	Hypermethylated
MARCO	cg06625640	0.204487	0.00508596	Hypermethylated
LOC440518	cg08584061	0.204483	0.0119132	Hypermethylated
LARS2	cg15691035	0.204478	0.011693	Hypermethylated
USF1	cg13315770	0.204356	0.0174081	Hypermethylated
GSK3B	cg12090885	0.204347	0.00800731	Hypermethylated
EFCAB11	cg01965636	0.204315	0.000300812	Hypermethylated
ZNF43	cg23690312	0.204245	0.00280125	Hypermethylated
C8orf59	cg07095671	0.204058	0.0342829	Hypermethylated
CHRM2	cg04590119	0.204055	0.00485155	Hypermethylated
EML1	cg04362790	0.204014	0.00643212	Hypermethylated
GRINA	cg26724450	0.203974	0.0314823	Hypermethylated
WDR5B	cg00474242	0.203967	0.0169365	Hypermethylated
EPRS	ch.1.4283968F	0.203878	0.0356669	Hypermethylated
SLC5A8	cg05193162	0.203778	0.00268714	Hypermethylated
CBLN1	cg07812589	0.203762	0.00511024	Hypermethylated
LOC440040	cg00606739	0.203761	0.00260725	Hypermethylated
FAM83B	cg21974580	0.203754	0.0262799	Hypermethylated
FPR1	cg15811427	0.203729	0.00608248	Hypermethylated
LMCD1	cg20595215	0.203723	0.0154938	Hypermethylated
RASA3	cg13121938	0.203692	0.0103932	Hypermethylated
AGK	cg08798307	0.203612	0.0330757	Hypermethylated
FADS6	cg10536067	0.203596	0.0198535	Hypermethylated
ARAP1	cg12298445	0.203532	0.0119895	Hypermethylated
TADA1	cg26870903	0.203531	0.0184263	Hypermethylated
STX2	cg03928154	0.20353	0.0164248	Hypermethylated
RGS20	cg11993173	0.203516	0.0319088	Hypermethylated
ATAD5	cg12804420	0.203401	2.2e-05	Hypermethylated
PROSC	ch.8.885117R	0.20339	0.023677	Hypermethylated
SPRY1	cg27362222	0.203385	0.0192691	Hypermethylated
MIR1252	ch.12.77661295R	0.203354	0.00157895	Hypermethylated
PDGFRA	cg02170478	0.20333	0.0161884	Hypermethylated
PRDM8	cg19595012	0.203327	0.00985596	Hypermethylated
PDIA5	cg13428477	0.203322	0.00537503	Hypermethylated
HTR2A	cg16188532	0.203306	0.0105212	Hypermethylated
BNIP3	cg18477674	0.203304	0.00415493	Hypermethylated
COL6A3	cg23411240	0.203265	0.0152787	Hypermethylated
TMEM132B	cg16889054	0.203215	0.00991866	Hypermethylated
TINAGL1	cg16103203	0.203159	0.0300167	Hypermethylated
CTNNB1	cg08031769	0.203143	0.00461503	Hypermethylated
ETV5	cg15760943	0.203081	0.0360848	Hypermethylated
CITED2	cg18472160	0.203048	0.00230962	Hypermethylated
DEPDC5	cg27506210	0.203036	0.0282807	Hypermethylated
ZNF193	cg15407162	0.202872	0.0128541	Hypermethylated
KCNT1	cg13924326	0.202872	0.0155169	Hypermethylated
ENTPD1	cg09217157	0.202835	0.0322221	Hypermethylated
LELP1	cg21936464	0.202828	2.15e-05	Hypermethylated
LOC339166	cg06683719	0.202814	0.012289	Hypermethylated
PRPF4B	cg13533069	0.202802	0.00415626	Hypermethylated
LRP3	cg08365609	0.202801	0.00251117	Hypermethylated
SLC7A14	cg24977541	0.20279	0.000229654	Hypermethylated
GPATCH2L	cg04518304	0.202788	0.0220938	Hypermethylated
RAB2B	cg20263096	0.202775	0.00777656	Hypermethylated
PBX2	cg16768868	0.20274	0.021532	Hypermethylated
TNK2	cg01797371	0.202693	0.000194027	Hypermethylated
LINC00698	cg09451434	0.202657	0.00181273	Hypermethylated
TPBGL	cg25782983	0.202576	0.00830636	Hypermethylated
CERK	cg05602642	0.202467	0.0394062	Hypermethylated
LIME1	cg14977069	0.202398	0.00785429	Hypermethylated
TNXB	cg11606877	0.202351	0.0163007	Hypermethylated
PELI3	cg12372692	0.202338	0.0115017	Hypermethylated
GMNN	cg26074111	0.202338	0.000553529	Hypermethylated
N4BP2L2	cg14077106	0.202229	0.0468572	Hypermethylated
ST18	cg16725225	0.202195	0.00282311	Hypermethylated
FAM154A	cg13885977	0.202184	0.00465658	Hypermethylated
HS3ST4	cg16355550	0.202135	0.00700058	Hypermethylated
PSMD13	ch.11.2590R	0.202101	0.0463212	Hypermethylated
KIRREL3-AS3	cg20497968	0.202068	0.01355	Hypermethylated
CACNG3	cg17234150	0.20206	0.0307791	Hypermethylated
CHORDC1	cg08623636	0.201928	0.0166346	Hypermethylated
MTX3	cg19947001	0.201822	0.00265972	Hypermethylated
DLG2	cg22907295	0.201809	0.0210362	Hypermethylated
SORCS1	cg19200333	0.201782	0.00886074	Hypermethylated
FOXG1	cg05872306	0.201763	0.0032574	Hypermethylated
NUDT15	cg18760916	0.201744	0.00644416	Hypermethylated
ZDHHC16	cg23433532	0.201687	0.0393595	Hypermethylated
LINC00917	cg16774755	0.201594	0.0262861	Hypermethylated
C14orf37	cg18463820	0.201594	0.00944912	Hypermethylated
SIGLEC12	cg12013571	0.201582	0.00599937	Hypermethylated
C18orf54	cg18873439	0.201531	0.00722114	Hypermethylated
MIR4493	cg27355456	0.20153	0.00531024	Hypermethylated
SLC30A7	cg20401181	0.201501	0.0264724	Hypermethylated
DGKI	cg04890230	0.201495	0.000832023	Hypermethylated
HLA-DPA1	cg11451043	0.201445	0.0383045	Hypermethylated
PHACTR1	cg10129944	0.201395	0.0016587	Hypermethylated
PLK4	cg07753711	0.20139	0.000125735	Hypermethylated
KLF16	cg15045802	0.201376	0.0119147	Hypermethylated
AUTS2	cg09703727	0.201324	0.000641247	Hypermethylated
CLCC1	cg10447615	0.201304	0.000194223	Hypermethylated
FAM49A	cg04511411	0.201299	0.0393166	Hypermethylated
RP5-944M2.3	cg00179940	0.201126	0.00946487	Hypermethylated
ADAMTS1	cg18453446	0.201014	0.0277154	Hypermethylated
CA8	ch.8.61159655R	0.201012	0.0244308	Hypermethylated
C17orf97	cg11558376	0.201005	0.0239622	Hypermethylated
OR8H1	cg22629065	0.200963	0.0168958	Hypermethylated
CCRL2	cg08679238	0.200941	0.0373874	Hypermethylated
FAM163B	cg14452209	0.200904	0.00281877	Hypermethylated
DUSP19	cg12662931	0.200852	0.00319516	Hypermethylated
PPFIA4	cg10330057	0.200846	0.00323524	Hypermethylated
KMO	cg04880751	0.200823	0.0375463	Hypermethylated
CARD18	cg20338030	0.200813	0.000198416	Hypermethylated
NOL10	cg02196655	0.200785	0.00810136	Hypermethylated
PCDHB10	cg12193927	0.200776	0.00944251	Hypermethylated
SLC6A3	cg05030481	0.200769	0.0443391	Hypermethylated
VCP	cg15418155	0.20073	0.0130887	Hypermethylated
CLPSL2	cg01705131	0.200726	0.0484615	Hypermethylated
DLGAP2	cg27134251	0.200703	0.0336622	Hypermethylated
SENCR	cg01424624	0.200532	0.00291002	Hypermethylated
LTBP1	cg14102437	0.200529	0.00578499	Hypermethylated
CD36	cg14479884	0.200508	0.037926	Hypermethylated
PLXNB2	cg00143809	0.200473	0.0250268	Hypermethylated
ESYT3	cg22160121	0.200469	0.000445796	Hypermethylated
ID4	ch.6.499655F	0.200421	0.0209513	Hypermethylated
TCOF1	ch.5.2819146F	0.200386	0.029015	Hypermethylated
HELT	cg02604675	0.20033	0.00377448	Hypermethylated
OTX2	cg00822495	0.200291	0.00480972	Hypermethylated
SMOC2	cg17173369	0.200193	0.0346543	Hypermethylated
MIR1179	cg22144942	0.200073	0.0462738	Hypermethylated
ZFHX4	cg17881997	-0.200026	0.016695	Hypomethylated
RP11-356I2.4	cg08708389	-0.200091	0.013379	Hypomethylated
UBE2G1	cg23371655	-0.200093	0.00713497	Hypomethylated
PCCA	cg15770278	-0.200095	0.0456592	Hypomethylated
FLJ42709	cg04962159	-0.200184	0.024389	Hypomethylated
FMNL3	cg16797275	-0.200261	0.000228808	Hypomethylated
SLC39A12	cg10368935	-0.200269	0.00723472	Hypomethylated
TCHHL1	cg10827479	-0.200312	0.00235464	Hypomethylated
DCBLD1	cg00258203	-0.200363	0.0486498	Hypomethylated
TAP1	cg25042789	-0.200545	0.0379797	Hypomethylated
GMFG	cg21592262	-0.200549	0.000643207	Hypomethylated
DCTN1	cg09416271	-0.200565	0.00867999	Hypomethylated
RAB28	cg02182794	-0.200588	0.0183954	Hypomethylated
FHDC1	cg07776285	-0.200621	0.010541	Hypomethylated
SYNE1	cg01844274	-0.200708	0.0275756	Hypomethylated
WDR69	cg09638264	-0.200802	0.00736604	Hypomethylated
BAT2	cg23426633	-0.200873	0.00431762	Hypomethylated
LRRFIP1	cg05172609	-0.200874	0.00209125	Hypomethylated
MIR548H4	cg26553741	-0.200874	1.17e-05	Hypomethylated
TMEM131	cg21386089	-0.200921	0.00595109	Hypomethylated
DPYS	cg10654165	-0.200996	0.018793	Hypomethylated
CEP70	cg00492055	-0.201136	9.39e-05	Hypomethylated
ZCRB1	cg16530981	-0.201186	0.0164197	Hypomethylated
RNF39	cg16170495	-0.201205	0.00365216	Hypomethylated
CDKL4	cg04751628	-0.201233	0.031123	Hypomethylated
SMARCA4	cg08151828	-0.201284	0.016299	Hypomethylated
TFAP2A	cg02397497	-0.201404	0.00509223	Hypomethylated
SELI	cg24599709	-0.201542	0.0298479	Hypomethylated
ROR1	cg20629316	-0.201573	0.00186862	Hypomethylated
ITGB7	cg17310754	-0.201588	0.023426	Hypomethylated
RIMS2	cg08313893	-0.201601	0.000656365	Hypomethylated
TAOK3	cg20353780	-0.201614	0.00620907	Hypomethylated
ATP2B2	cg04207166	-0.201623	0.0108409	Hypomethylated
SUPT3H	cg04264495	-0.20163	0.00536066	Hypomethylated
CD47	cg21382749	-0.201657	0.0286953	Hypomethylated
PTPLAD1	cg17460909	-0.201674	0.0104342	Hypomethylated
ZFAT	cg10191404	-0.201699	0.000811662	Hypomethylated
SNORD115-42	cg03034103	-0.201709	0.0361599	Hypomethylated
PTPRK	cg08860443	-0.201742	0.000291903	Hypomethylated
ARHGAP21	cg11122255	-0.201817	0.000307502	Hypomethylated
LINC00929	cg24332921	-0.201843	0.0224906	Hypomethylated
TNFSF11	cg06870266	-0.201864	0.0173469	Hypomethylated
MIR1297	cg22000472	-0.201893	0.000399701	Hypomethylated
TTC39B	cg14288292	-0.201971	0.00247696	Hypomethylated
GMDS	cg16137006	-0.202004	0.00111012	Hypomethylated
HOXC4	cg27441225	-0.202128	0.0303393	Hypomethylated
LOC100132891	cg12089032	-0.202241	0.0138386	Hypomethylated
IL12A	cg09362366	-0.202293	0.0255849	Hypomethylated
ONECUT3	cg15388196	-0.202317	0.0233631	Hypomethylated
NHEG1	cg10232138	-0.202324	0.000445145	Hypomethylated
PRPF40A	cg14375434	-0.202395	0.0105793	Hypomethylated
NEURL	cg04275337	-0.202405	0.034952	Hypomethylated
DPPA2	cg21105590	-0.202485	0.00248893	Hypomethylated
UNC5B	cg12873350	-0.202497	0.000963098	Hypomethylated
C7orf60	cg27517446	-0.202616	0.00391539	Hypomethylated
KIAA1715	cg26878734	-0.202628	0.000503099	Hypomethylated
MED13L	cg25154075	-0.202637	0.000841289	Hypomethylated
FTCDNL1	cg24893123	-0.20274	0.00754744	Hypomethylated
TMEM182	cg17244485	-0.202744	0.00316799	Hypomethylated
HIVEP2	cg24603969	-0.202945	0.00925366	Hypomethylated
C4orf36	cg13981804	-0.202973	0.000583369	Hypomethylated
TBK1	cg14898824	-0.202988	0.00659479	Hypomethylated
DNAH11	cg17383329	-0.203029	0.0275908	Hypomethylated
SETD9	cg12589566	-0.20305	0.000955387	Hypomethylated
GPR133	cg26797898	-0.203059	0.0261315	Hypomethylated
NFXL1	cg21463140	-0.203071	0.0188339	Hypomethylated
FAM82A1	cg07086224	-0.203158	0.0205565	Hypomethylated
LCA5	cg17536287	-0.203301	0.000468615	Hypomethylated
PIGU	cg17162808	-0.203387	0.000751356	Hypomethylated
LRRC16A	cg19870355	-0.203391	0.000352432	Hypomethylated
RNF157-AS1	cg00904580	-0.203404	0.00486486	Hypomethylated
SPA17	cg26722658	-0.203445	0.00249525	Hypomethylated
HLX	cg02928365	-0.203517	0.018601	Hypomethylated
QDPR	cg22175345	-0.203557	0.00196715	Hypomethylated
RAN	cg11189183	-0.203609	0.00653956	Hypomethylated
TMCC1	cg03541853	-0.203744	0.0109634	Hypomethylated
SMAGP	cg10993701	-0.203808	0.0106434	Hypomethylated
FBXO8	cg21026199	-0.203845	0.00852638	Hypomethylated
TPTE2P6	cg21139935	-0.203878	0.000452742	Hypomethylated
BACH2	cg17066529	-0.203902	0.0157274	Hypomethylated
FZD6	cg12244665	-0.203949	0.006705	Hypomethylated
TBCD	cg16094026	-0.204001	0.0081365	Hypomethylated
EZH2	cg05295594	-0.204114	0.0102765	Hypomethylated
LINC01012	cg04012027	-0.204131	0.00786716	Hypomethylated
GPX5	cg18361418	-0.204263	0.0249649	Hypomethylated
SCARNA6	cg08068875	-0.204274	0.00148929	Hypomethylated
EIF4E3	cg09429735	-0.204575	0.000102901	Hypomethylated
ASB4	cg02395581	-0.204819	0.00830151	Hypomethylated
VSIG10	cg01932247	-0.204966	0.000291386	Hypomethylated
NFATC2	cg11074047	-0.204996	0.0277024	Hypomethylated
ISL2	cg22700221	-0.204998	0.0013565	Hypomethylated
MIR4646	cg26450717	-0.205012	0.00316195	Hypomethylated
SIRPD	cg24336547	-0.20512	0.00950928	Hypomethylated
ABRACL	cg19282952	-0.205222	0.028597	Hypomethylated
RIMKLB	cg10021941	-0.205256	0.00590805	Hypomethylated
GPR98	cg21902014	-0.205261	1.13e-05	Hypomethylated
FAM8A1	cg13010869	-0.205267	0.00123478	Hypomethylated
HDAC4	cg22077197	-0.20529	0.0254569	Hypomethylated
LOC339862	cg20981856	-0.20531	0.00779174	Hypomethylated
LVRN	cg19108435	-0.205326	0.00318044	Hypomethylated
NMUR1	cg07455789	-0.205378	0.00595504	Hypomethylated
CXCL1	cg23624621	-0.205403	4.68e-05	Hypomethylated
LMO3	cg10800369	-0.205416	0.0130912	Hypomethylated
SLC30A9	cg26877604	-0.205421	0.017771	Hypomethylated
ASAP1	cg07799299	-0.205724	0.00267384	Hypomethylated
SSH1	cg14756265	-0.205797	0.0121732	Hypomethylated
ZBTB4	cg27579313	-0.205801	0.00192319	Hypomethylated
CTTNBP2NL	cg14528147	-0.205916	0.00206549	Hypomethylated
CCDC57	cg15754222	-0.205969	0.000459053	Hypomethylated
BIRC2	cg05365231	-0.205981	0.000127715	Hypomethylated
MIR4632	cg23990236	-0.206205	0.0126393	Hypomethylated
ABCE1	cg26690672	-0.20622	5.05e-06	Hypomethylated
FBXO8	cg24914139	-0.206229	0.0148994	Hypomethylated
GPR110	cg21577639	-0.206263	9.78e-05	Hypomethylated
NFIA	cg16001865	-0.206324	0.0227249	Hypomethylated
MTERFD3	cg07730007	-0.206371	0.000767322	Hypomethylated
MIR613	cg08411094	-0.206391	0.00717824	Hypomethylated
LIX1	cg26911243	-0.206427	0.00650877	Hypomethylated
C5orf30	cg17605604	-0.206445	6.2e-05	Hypomethylated
VIM	cg06864260	-0.206527	0.0339528	Hypomethylated
TINAGL1	cg17799742	-0.20656	0.0056676	Hypomethylated
GALK2	cg11579447	-0.206583	0.0161891	Hypomethylated
DOCK4	cg09784168	-0.206624	0.0260217	Hypomethylated
SULT1B1	cg16414852	-0.206627	0.0244113	Hypomethylated
GMDS	cg18551822	-0.206669	0.00338985	Hypomethylated
MAF	cg00333843	-0.206793	0.00255747	Hypomethylated
NCALD	cg09814849	-0.206796	0.00513785	Hypomethylated
MPHOSPH8	cg01650618	-0.20701	0.000277338	Hypomethylated
CHCHD3	cg08757624	-0.207048	0.00130954	Hypomethylated
GPR177	cg14981960	-0.207072	9.87e-05	Hypomethylated
NFATC2	cg01334549	-0.207096	0.00955003	Hypomethylated
NEK2	cg15831905	-0.207098	0.00023669	Hypomethylated
CAND1	cg09686870	-0.207248	0.0121104	Hypomethylated
FBXW7	cg23600314	-0.207415	0.0113691	Hypomethylated
FAM73A	cg17284634	-0.207469	0.00532187	Hypomethylated
FXYD1	cg24324903	-0.20759	0.000596434	Hypomethylated
R3HCC1L	cg00913148	-0.207711	0.00503585	Hypomethylated
SCGBL	cg10171388	-0.207724	0.0159719	Hypomethylated
GHR	cg19001887	-0.20773	0.00328152	Hypomethylated
ASIP	cg08240466	-0.207751	0.0101659	Hypomethylated
STAM	cg19763699	-0.207819	0.0224961	Hypomethylated
CLIP4	cg26052635	-0.20785	0.00284809	Hypomethylated
RPRD2	cg25066665	-0.207932	0.00368365	Hypomethylated
UBE2E1	cg21610839	-0.207933	0.00784027	Hypomethylated
SOX1	cg09897501	-0.207999	0.00576957	Hypomethylated
MBLAC2	cg06058209	-0.208011	0.000640095	Hypomethylated
MIR4778	cg23574061	-0.208069	0.0141675	Hypomethylated
BBX	cg11160673	-0.208125	0.000127942	Hypomethylated
ART3	cg13789363	-0.208162	0.0254145	Hypomethylated
SPTBN1	cg18868922	-0.208368	0.00387023	Hypomethylated
MIR100HG	cg08181212	-0.208468	0.00126135	Hypomethylated
ZNF184	cg06214107	-0.208469	0.00425406	Hypomethylated
RGS8	cg22681021	-0.208478	0.000753732	Hypomethylated
CCDC102A	cg01104250	-0.20851	0.00344134	Hypomethylated
ATAD1	cg05757378	-0.208549	0.025717	Hypomethylated
AGXT	cg09560533	-0.208571	0.00381647	Hypomethylated
TBCD	cg21467930	-0.208654	0.00549942	Hypomethylated
C5orf45	cg17290488	-0.208669	0.000537833	Hypomethylated
TSPAN5	cg08915024	-0.208869	0.000106184	Hypomethylated
RASGEF1B	cg08980697	-0.208939	0.0102351	Hypomethylated
RBCK1	cg02185402	-0.208984	0.000247754	Hypomethylated
RASAL2	cg10776057	-0.20901	0.02394	Hypomethylated
LRP6	cg14376761	-0.209192	0.0236441	Hypomethylated
IAH1	cg18794882	-0.209205	0.000428492	Hypomethylated
PRDM16	cg05265611	-0.209262	0.0140481	Hypomethylated
MRPS28	cg19403586	-0.209345	6.21e-06	Hypomethylated
PSMD1	cg00616705	-0.209458	0.000463162	Hypomethylated
SLMAP	cg19392504	-0.209508	0.00091079	Hypomethylated
KDM4B	cg03327343	-0.209527	0.0140723	Hypomethylated
PCDH20	cg16461692	-0.209605	0.000195626	Hypomethylated
CREBBP	cg01591591	-0.209674	0.0200334	Hypomethylated
RDX	cg26204042	-0.209869	0.0174273	Hypomethylated
S100A10	cg05368119	-0.2099	0.00935269	Hypomethylated
RND3	cg02311630	-0.209916	0.000626675	Hypomethylated
ZNF714	cg16896134	-0.209935	0.0191703	Hypomethylated
C11orf58	cg15239238	-0.209978	0.0499964	Hypomethylated
SOX17	cg02898665	-0.21001	0.0132307	Hypomethylated
SH3BP4	cg06502149	-0.210043	0.00846315	Hypomethylated
TEX15	cg16408218	-0.210136	0.000805668	Hypomethylated
PGBD2	cg11949328	-0.210193	1.48e-05	Hypomethylated
SGK1	cg04060943	-0.210213	0.00477337	Hypomethylated
ZNF2	cg01930460	-0.210216	0.0133751	Hypomethylated
DAAM2	cg17693796	-0.210218	0.000103615	Hypomethylated
CTNNB1	cg13683848	-0.210473	0.0279983	Hypomethylated
LPIN1	cg23814346	-0.210542	0.00805749	Hypomethylated
SNRPF	cg22916254	-0.210661	0.000198278	Hypomethylated
KLF6	cg02997409	-0.210671	0.000363078	Hypomethylated
FDX1	cg06674932	-0.210725	0.000799334	Hypomethylated
SCARNA14	cg16592371	-0.210901	1.47e-05	Hypomethylated
ECT2L	cg15255042	-0.210998	0.000322842	Hypomethylated
ITGA2	cg26722342	-0.211112	0.0445515	Hypomethylated
SUV420H1	cg20252769	-0.211129	0.00535168	Hypomethylated
GNG12-AS1	cg17717357	-0.21116	0.00027231	Hypomethylated
RPL22L1	cg17342216	-0.211262	0.0302337	Hypomethylated
GABRG3	cg08920810	-0.211329	0.00700468	Hypomethylated
MACF1	cg19913559	-0.21134	5.59e-06	Hypomethylated
BPHL	cg00266592	-0.211361	0.015639	Hypomethylated
LOC344595	cg11292769	-0.211407	0.00305815	Hypomethylated
TRIML1	cg16823023	-0.211734	0.00130009	Hypomethylated
SAPS3	cg10902107	-0.211822	0.0014569	Hypomethylated
FKBP5	cg19014730	-0.211848	0.000833349	Hypomethylated
AHNAK2	cg21017887	-0.211958	0.0042738	Hypomethylated
SOCS5	cg14812594	-0.212023	3.52e-05	Hypomethylated
GPATCH1	cg15751667	-0.212026	0.00112158	Hypomethylated
SNTG2	cg17497490	-0.212052	0.00400739	Hypomethylated
LYSMD3	cg07365743	-0.212063	0.0148768	Hypomethylated
GCLM	cg22695372	-0.212228	0.00921661	Hypomethylated
ARSG	cg11879514	-0.212269	0.0065892	Hypomethylated
DDX10	cg24527880	-0.212345	0.000472393	Hypomethylated
ARHGAP25	cg08166758	-0.212396	0.00760153	Hypomethylated
DARS	cg26386044	-0.212407	0.0348499	Hypomethylated
IRAK4	cg23299469	-0.212431	0.0288507	Hypomethylated
OSBPL8	cg24739189	-0.212454	0.00102442	Hypomethylated
GLUL	cg08104845	-0.212477	0.00113696	Hypomethylated
FXR1	cg12685548	-0.212483	0.00671498	Hypomethylated
MOGAT1	cg03458099	-0.21249	0.00191325	Hypomethylated
KANK3	cg27081821	-0.212572	0.0105513	Hypomethylated
ERICH1	cg21459713	-0.212775	0.00807027	Hypomethylated
TMEM66	cg26499430	-0.212807	1.79e-05	Hypomethylated
PHGR1	cg26844633	-0.212837	0.0371219	Hypomethylated
RPL22	cg22174623	-0.212841	0.00149307	Hypomethylated
AC090505.6	cg06197870	-0.212884	0.007772	Hypomethylated
GATA4	cg27030482	-0.212916	0.00133376	Hypomethylated
DIP2A	cg09493818	-0.213014	0.0129922	Hypomethylated
PCAT1	cg21493727	-0.213016	0.00436865	Hypomethylated
PARD3	cg06546571	-0.213074	0.0120489	Hypomethylated
MYO1E	cg25970356	-0.213233	0.020688	Hypomethylated
OGFRL1	cg03862999	-0.21333	0.011799	Hypomethylated
SLC16A4	cg07389870	-0.213491	0.000469224	Hypomethylated
KLHL24	cg02021337	-0.213492	0.00328827	Hypomethylated
UTP18	cg24948782	-0.213552	0.0301693	Hypomethylated
AKD1	cg11749264	-0.213789	0.0104092	Hypomethylated
FMOD	cg10054693	-0.213995	0.00124113	Hypomethylated
AFF1	cg23210971	-0.214005	0.0041486	Hypomethylated
FAM98A	cg27280279	-0.214006	0.0185663	Hypomethylated
PARVA	cg02392269	-0.214013	0.00283884	Hypomethylated
PIWIL3	cg10874317	-0.214042	0.0273334	Hypomethylated
C3orf14	cg00734967	-0.214073	0.00107762	Hypomethylated
APOC1P1	cg00587465	-0.214193	0.00406291	Hypomethylated
IRS1	cg22386281	-0.214208	0.00157067	Hypomethylated
POU2F1	cg15151364	-0.214422	0.000274932	Hypomethylated
DUSP14	cg20695611	-0.214432	0.020492	Hypomethylated
GNE	cg05844977	-0.214499	0.00413263	Hypomethylated
RAI14	cg01947732	-0.214687	0.00237661	Hypomethylated
STARD13-AS	cg05512561	-0.214821	0.0220714	Hypomethylated
PROS1	cg03451959	-0.214899	0.000495429	Hypomethylated
NDRG1	cg20100745	-0.214957	0.000219829	Hypomethylated
GABBR1	cg21026120	-0.21503	0.0028609	Hypomethylated
SOX9	cg00658979	-0.215084	0.000478151	Hypomethylated
H2AFJ	cg23368416	-0.215197	0.00100805	Hypomethylated
CNPY1	cg27530388	-0.215211	0.0292425	Hypomethylated
HMGN1	cg01619490	-0.215307	0.0456741	Hypomethylated
TNFRSF11B	cg17491058	-0.215346	0.00651809	Hypomethylated
NCAM1-AS1	cg22985451	-0.215364	0.00509234	Hypomethylated
FAM117A	cg14503291	-0.215427	0.0258517	Hypomethylated
PTGER4	cg23114476	-0.215486	0.0189008	Hypomethylated
MTIF2	cg02877657	-0.215511	0.00892703	Hypomethylated
SRRM1	cg09895325	-0.21553	0.0476287	Hypomethylated
C1QTNF9	cg04275030	-0.215565	0.0104944	Hypomethylated
KLHL24	cg10143433	-0.215615	0.000606948	Hypomethylated
CCDC149	cg09490880	-0.215709	0.00547974	Hypomethylated
AGTPBP1	cg00779638	-0.215807	0.0129966	Hypomethylated
CD55	cg27511861	-0.216096	0.00555479	Hypomethylated
RANBP9	cg26278647	-0.216098	0.00134541	Hypomethylated
SLC9A9	cg23538718	-0.216105	0.00160248	Hypomethylated
ENOX1	cg26023939	-0.216132	0.000319123	Hypomethylated
UNC5C	cg01462668	-0.216266	0.00367122	Hypomethylated
CCDC141	cg26153162	-0.21628	0.013157	Hypomethylated
ZFAND3	cg08106319	-0.2163	0.000587343	Hypomethylated
TMPRSS11E	cg17631424	-0.216926	0.0258497	Hypomethylated
OR6B2	cg11792285	-0.216929	0.0173892	Hypomethylated
ATXN7L3B	cg09089894	-0.217003	0.0017158	Hypomethylated
FNDC3B	cg11118962	-0.217008	0.0239503	Hypomethylated
C11orf70	cg19217820	-0.217153	0.0059028	Hypomethylated
C17orf75	cg17055821	-0.217253	0.00172798	Hypomethylated
DIAPH3	cg24949196	-0.217267	0.000365116	Hypomethylated
TSPAN8	cg14731391	-0.217313	5.81e-06	Hypomethylated
CEP68	cg10888281	-0.217348	0.000274227	Hypomethylated
ACOXL	cg00325918	-0.217381	0.000809273	Hypomethylated
A2BP1	cg08545287	-0.217443	0.0147115	Hypomethylated
RP11-142C4.6	cg22728830	-0.217485	0.00115396	Hypomethylated
FRG1	cg18264020	-0.217537	2.06e-05	Hypomethylated
C1D	cg01848660	-0.217591	0.0176129	Hypomethylated
SLC30A7	cg02065717	-0.217758	0.0364174	Hypomethylated
C9orf69	cg13692739	-0.217856	0.00934413	Hypomethylated
CCDC43	cg03504005	-0.217921	0.00968614	Hypomethylated
FAT1	cg02197005	-0.218064	0.0288594	Hypomethylated
MEIS2	cg09970590	-0.218098	0.00320127	Hypomethylated
CCKAR	cg07622877	-0.218132	0.0380406	Hypomethylated
SKOR1	cg25221235	-0.218185	0.00125902	Hypomethylated
LYPD1	cg15380115	-0.218262	0.00188397	Hypomethylated
WASF2	cg05002165	-0.218349	0.00268159	Hypomethylated
ANK3	cg04768557	-0.218396	0.000337414	Hypomethylated
AQR	cg19599611	-0.218505	0.0334535	Hypomethylated
NPHP4	cg10224655	-0.21865	0.0115967	Hypomethylated
DCP2	cg19611968	-0.218879	0.00270172	Hypomethylated
NBEA	cg00729885	-0.218906	0.0354671	Hypomethylated
TRDMT1	cg22695245	-0.218921	0.00138291	Hypomethylated
CADM2	cg14312063	-0.219244	0.00685326	Hypomethylated
SLC28A3	cg14000856	-0.219314	0.0200039	Hypomethylated
SLC25A30	cg09451188	-0.219468	0.0375428	Hypomethylated
KIFC1	cg15206171	-0.219579	0.00171513	Hypomethylated
KCTD2	cg01678472	-0.219664	0.00148554	Hypomethylated
CEP70	cg15095727	-0.220005	0.00796244	Hypomethylated
ZNF784	cg15986587	-0.220415	0.0125046	Hypomethylated
TBC1D22A	cg15475727	-0.220601	0.0321817	Hypomethylated
SFRP1	cg27487959	-0.22061	0.00071942	Hypomethylated
GRIP1	cg25019961	-0.220624	0.000612053	Hypomethylated
RALBP1	cg20768515	-0.220742	0.000665527	Hypomethylated
OLFM4	cg06636431	-0.220828	0.00753588	Hypomethylated
C1orf220	cg00124920	-0.220849	0.000236134	Hypomethylated
SETD3	cg19947357	-0.221022	0.0117572	Hypomethylated
NCOA3	cg20813370	-0.221108	0.000376778	Hypomethylated
FUCA1	cg04460567	-0.22115	0.0111754	Hypomethylated
DAXX	cg12727605	-0.22132	0.0266744	Hypomethylated
LBX1	cg24505892	-0.221373	0.00195767	Hypomethylated
LRRFIP1	cg00605523	-0.221591	0.0018823	Hypomethylated
CCDC68	cg26241877	-0.2216	0.0222244	Hypomethylated
IL20RA	cg01076217	-0.221606	0.0184609	Hypomethylated
F2RL2	cg02529909	-0.221799	0.000353663	Hypomethylated
RNGTT	cg26109884	-0.221823	0.000535293	Hypomethylated
TRIM28	cg04328413	-0.221854	0.0196702	Hypomethylated
LOC400804	cg25302985	-0.221981	0.00159541	Hypomethylated
GABRA1	cg02469186	-0.222011	0.00171434	Hypomethylated
OR2V2	cg14578009	-0.222017	0.00264195	Hypomethylated
ZNF652	cg00442670	-0.22204	0.000215756	Hypomethylated
RNF187	cg05304929	-0.222164	0.000222264	Hypomethylated
ADAM17	cg07078329	-0.222438	0.00139466	Hypomethylated
VPS45	cg05228338	-0.222584	0.000303696	Hypomethylated
G3BP2	cg01896579	-0.222864	9.71e-05	Hypomethylated
NAALADL2	cg14250740	-0.223052	0.00198764	Hypomethylated
ARSG	cg04672538	-0.223096	0.0264784	Hypomethylated
PPP3CA	cg12345953	-0.223123	0.00658528	Hypomethylated
TET3	cg21855109	-0.223643	0.0111397	Hypomethylated
SAMD12	cg05230834	-0.22368	0.0320667	Hypomethylated
IRF6	cg11570233	-0.223722	0.00247324	Hypomethylated
SNCAIP	cg21036194	-0.223893	0.0313152	Hypomethylated
ZIC4	cg24686610	-0.223993	0.00459582	Hypomethylated
C6orf10	cg22499572	-0.224099	0.000981155	Hypomethylated
ORC3L	cg16940501	-0.224358	0.0216252	Hypomethylated
ATM	cg19892525	-0.224473	0.00123486	Hypomethylated
PTPRF	cg26064481	-0.224771	0.000822355	Hypomethylated
HLCS	cg08269941	-0.224866	0.000786813	Hypomethylated
ARL9	cg10737307	-0.224979	0.000290222	Hypomethylated
RP11-138B4.1	cg10942136	-0.225029	0.00487935	Hypomethylated
CPSF2	cg10257671	-0.225155	0.00247215	Hypomethylated
PKNOX2	cg07057191	-0.22531	0.00508412	Hypomethylated
RERE	cg14154131	-0.22549	0.000767809	Hypomethylated
IRX2	cg09524455	-0.225567	0.00214257	Hypomethylated
DDX4	cg25566141	-0.225642	5.89e-05	Hypomethylated
INTS7	cg26065836	-0.225739	6.65e-06	Hypomethylated
LOC145845	cg22121570	-0.225866	0.0211031	Hypomethylated
SUCNR1	cg05702774	-0.225896	0.000100661	Hypomethylated
SPPL3	cg07141527	-0.226149	0.00168556	Hypomethylated
SP5	cg21348357	-0.226219	0.000126156	Hypomethylated
PPM1K	cg23706819	-0.226308	0.00137718	Hypomethylated
GATA2	cg25229470	-0.22635	0.00451249	Hypomethylated
LDLR	cg22971501	-0.22638	0.0107912	Hypomethylated
TACR1	cg06848802	-0.226439	0.000278458	Hypomethylated
MYO19	cg21941879	-0.226664	0.0114978	Hypomethylated
ZIC4	cg01137401	-0.226702	0.0230402	Hypomethylated
FAM53A	cg08954277	-0.227102	0.00461	Hypomethylated
ZNF311	cg12557133	-0.22717	0.000749031	Hypomethylated
TNFRSF11B	cg26019549	-0.227179	0.0162726	Hypomethylated
C6orf10	cg07477046	-0.227212	8.55e-06	Hypomethylated
C7orf25	cg08568561	-0.227325	0.000109601	Hypomethylated
NINJ2	cg26371957	-0.227329	0.020743	Hypomethylated
AKIRIN2	cg21513537	-0.227411	8.92e-06	Hypomethylated
EXD3	cg03533632	-0.227639	0.000413733	Hypomethylated
C8orf44	cg06239143	-0.227706	0.00324469	Hypomethylated
RFX7	cg05907649	-0.227759	0.0254807	Hypomethylated
JAKMIP2-AS1	cg22845765	-0.227765	0.000381594	Hypomethylated
EIF4G1	cg23189692	-0.227829	0.0156994	Hypomethylated
PDCD1LG2	cg14133064	-0.227833	0.00501471	Hypomethylated
MIR3679	cg05693530	-0.22787	0.0221931	Hypomethylated
SCARNA27	cg09063056	-0.228268	0.00144831	Hypomethylated
YTHDC1	cg04630161	-0.22876	0.00239921	Hypomethylated
ANKFY1	cg23397147	-0.228803	0.0270977	Hypomethylated
ERRFI1	cg22122925	-0.22897	0.00938176	Hypomethylated
RPL23AP32	cg03829559	-0.229265	0.00429865	Hypomethylated
EFHB	cg08219773	-0.229357	0.00044874	Hypomethylated
SNTG2	cg00465137	-0.2294	4.54e-05	Hypomethylated
KIAA0146	cg25257799	-0.229473	0.00821573	Hypomethylated
MGA	cg17051178	-0.229517	0.00671469	Hypomethylated
ID4	cg04359753	-0.229696	0.00431288	Hypomethylated
MIRLET7C	cg25353401	-0.230245	0.00197846	Hypomethylated
FHIT	cg22533480	-0.230339	0.00125562	Hypomethylated
BCAS2	cg00174654	-0.230527	0.0139406	Hypomethylated
DNAH5	cg05004705	-0.230954	0.000252826	Hypomethylated
ZNF135	cg16638540	-0.230968	0.0386764	Hypomethylated
CBFA2T3	cg02461502	-0.231244	0.00261961	Hypomethylated
NUCKS1	cg24606240	-0.231269	0.00142472	Hypomethylated
ZPLD1	cg00657674	-0.231316	0.0228741	Hypomethylated
HOXC4	cg03207151	-0.231632	0.0155811	Hypomethylated
H6PD	cg23914842	-0.231652	0.0358212	Hypomethylated
INPP4A	cg02369548	-0.232159	0.00184013	Hypomethylated
PM20D1	cg03461704	-0.232462	0.00445882	Hypomethylated
DGCR10	cg20096409	-0.23296	0.00939209	Hypomethylated
RPP38	cg00465337	-0.233069	0.00261339	Hypomethylated
FBXO8	cg04708391	-0.233179	0.003894	Hypomethylated
PDIA3P	cg06901711	-0.233227	0.0110494	Hypomethylated
GULP1	cg13024668	-0.233275	0.000805034	Hypomethylated
CSTF3	cg14297518	-0.233559	0.000136708	Hypomethylated
CCNY	cg04054187	-0.233577	0.00182882	Hypomethylated
ATXN1	cg16280399	-0.233706	0.00259564	Hypomethylated
NOTO	cg06141780	-0.233733	0.00365804	Hypomethylated
EXPH5	cg03062551	-0.23382	0.0203655	Hypomethylated
FAM184B	cg24000693	-0.233934	0.00100764	Hypomethylated
BAG2	cg03117951	-0.233948	0.0141039	Hypomethylated
LY86	cg16101278	-0.233953	0.00655555	Hypomethylated
ARID1B	cg23222435	-0.234085	1.84e-06	Hypomethylated
SPATA18	cg08855504	-0.234294	2.54e-06	Hypomethylated
LINC01226	cg17445948	-0.234391	0.00331849	Hypomethylated
MIR548F5	cg06531158	-0.234512	0.00392556	Hypomethylated
MTUS1	cg22348298	-0.234633	0.00406757	Hypomethylated
TBX4	cg11587957	-0.234909	0.00178242	Hypomethylated
CENPN	cg07896678	-0.235246	5.91e-05	Hypomethylated
COL15A1	cg14424210	-0.235349	0.00888313	Hypomethylated
AKT3	cg24455383	-0.235354	0.000267943	Hypomethylated
CCR7	cg16047279	-0.235538	0.0423248	Hypomethylated
NR3C2	cg19491599	-0.235998	0.00488853	Hypomethylated
GLS	cg13850925	-0.236583	8.46e-05	Hypomethylated
LOC645323	cg03927970	-0.236973	0.00123267	Hypomethylated
SPATA9	cg11580351	-0.23711	0.0161161	Hypomethylated
ITGB1	cg11582476	-0.237514	0.00718779	Hypomethylated
LOC645513	cg01736133	-0.237735	0.00313246	Hypomethylated
LOC286083	cg18929889	-0.237774	0.0248575	Hypomethylated
E2F7	cg24044028	-0.237797	0.0031819	Hypomethylated
C21orf15	cg08226047	-0.237823	0.000297658	Hypomethylated
TFPI2	cg21700582	-0.237938	9.32e-05	Hypomethylated
ARHGAP5-AS1	cg07580718	-0.238118	0.0055386	Hypomethylated
NUDT21	cg08943361	-0.23842	2.24e-05	Hypomethylated
C11orf34	cg25909368	-0.2389	0.00381368	Hypomethylated
ATXN7	cg15226514	-0.238975	0.0032488	Hypomethylated
C20orf26	cg06039489	-0.238988	0.00178391	Hypomethylated
SLC26A7	cg17214676	-0.239166	5.37e-05	Hypomethylated
SNORA27	cg09363424	-0.239253	6.73e-06	Hypomethylated
TCERG1L	cg19269511	-0.239499	0.000616528	Hypomethylated
F11-AS1	cg23957912	-0.239535	0.00143656	Hypomethylated
TCERG1L	cg03625662	-0.239635	0.022086	Hypomethylated
FLJ44606	cg27367512	-0.239684	0.00710671	Hypomethylated
KIAA1324	cg21282282	-0.239688	0.0194049	Hypomethylated
ITGA2	cg03455284	-0.239865	9.2e-05	Hypomethylated
KIAA1432	cg17955195	-0.240012	0.0152719	Hypomethylated
SLC39A8	cg04511182	-0.240047	0.000433699	Hypomethylated
NCLN	cg09462281	-0.240299	0.0161764	Hypomethylated
INPP5A	cg22900057	-0.240377	0.00036996	Hypomethylated
STATH	cg25030018	-0.240384	0.00912673	Hypomethylated
GABBR1	cg13209878	-0.24039	0.0146635	Hypomethylated
GRAMD4	cg21811450	-0.240643	0.00204063	Hypomethylated
ACTBL2	cg23155293	-0.240645	0.0013779	Hypomethylated
INPP5A	cg13521018	-0.241042	0.00298957	Hypomethylated
ATAD2B	cg10208083	-0.241358	0.0158348	Hypomethylated
ESCO1	cg21321768	-0.241623	0.000916497	Hypomethylated
GNAO1	cg16475558	-0.241856	0.0200506	Hypomethylated
ZNF24	cg23273301	-0.241956	0.00657417	Hypomethylated
CEP135	cg01235387	-0.242013	0.00353225	Hypomethylated
C2orf64	cg21849780	-0.242169	0.00270978	Hypomethylated
VPS52	cg19570702	-0.242209	0.0109572	Hypomethylated
GK5	cg19150842	-0.242414	0.000313511	Hypomethylated
PRPF38B	cg04622595	-0.242585	7.68e-05	Hypomethylated
KCTD12	cg01903440	-0.243209	0.0380661	Hypomethylated
ERBB2IP	cg27056880	-0.243251	0.00926399	Hypomethylated
PDSS2	cg14369333	-0.243543	0.000334263	Hypomethylated
ULBP1	cg14022137	-0.243742	6.01e-05	Hypomethylated
LOC286083	cg20533754	-0.243789	0.0012979	Hypomethylated
YTHDC1	cg13341941	-0.243794	0.00264538	Hypomethylated
ODZ4	cg12642289	-0.244285	2.63e-06	Hypomethylated
RP11-138B4.1	cg16259043	-0.24429	0.00182955	Hypomethylated
TMPRSS11F	cg01896432	-0.245046	0.000487481	Hypomethylated
CYP2C19	cg24857560	-0.245707	0.00249791	Hypomethylated
ATP11A	cg07343790	-0.245885	0.014206	Hypomethylated
CUL4A	cg15447825	-0.246192	0.00765597	Hypomethylated
ASGR2	cg04281898	-0.246304	0.0041465	Hypomethylated
WARS2	cg26304930	-0.246439	0.00406907	Hypomethylated
FAM46C	cg04485988	-0.246689	0.0220929	Hypomethylated
THSD7A	cg02133456	-0.246703	0.00612388	Hypomethylated
EXT1	cg12044130	-0.246707	0.000708008	Hypomethylated
DSEL	cg25212146	-0.247654	0.00103676	Hypomethylated
PHC1	cg13955347	-0.247728	0.0333643	Hypomethylated
FGF9	cg19816059	-0.24819	0.00422693	Hypomethylated
MARK1	cg15897635	-0.248195	0.00801662	Hypomethylated
RICS	cg18125090	-0.24822	7.24e-05	Hypomethylated
LRBA	cg11292536	-0.248296	0.00141951	Hypomethylated
CLLU1OS	cg21742463	-0.248409	0.00347295	Hypomethylated
SLFN12	cg04300553	-0.248448	0.016924	Hypomethylated
LINC01101	cg14130119	-0.248556	0.000796208	Hypomethylated
DAOA	cg21893663	-0.248578	0.0110054	Hypomethylated
FAT2	cg11356004	-0.248634	0.000674196	Hypomethylated
MIR4275	cg14209138	-0.248652	1.04e-05	Hypomethylated
SLC13A3	cg16836388	-0.248989	0.00184327	Hypomethylated
LINC00602	cg10087227	-0.249182	0.00110102	Hypomethylated
PIGN	cg05732725	-0.249448	1.07e-05	Hypomethylated
ADAD1	cg17139861	-0.249767	0.000875272	Hypomethylated
MAD2L1	cg13491848	-0.250312	0.000287779	Hypomethylated
SCTR	cg22300806	-0.250394	0.000494122	Hypomethylated
B3GNT3	cg14733031	-0.250839	0.00195751	Hypomethylated
RNASET2	cg05585551	-0.251131	0.000158826	Hypomethylated
WDR11	cg13789938	-0.251574	0.00176692	Hypomethylated
AP3M2	cg13680246	-0.251637	0.0192207	Hypomethylated
DCLK2	cg25961807	-0.251729	0.0106532	Hypomethylated
GAST	cg12229387	-0.251771	0.0201989	Hypomethylated
ASH1L	cg22007739	-0.251792	0.000460133	Hypomethylated
SLC25A3P1	cg04118950	-0.25196	4.2e-06	Hypomethylated
ZNF192	cg00408720	-0.25197	0.00559241	Hypomethylated
CUX2	cg21426559	-0.252011	0.0190317	Hypomethylated
TM4SF4	cg08378932	-0.252042	0.00137256	Hypomethylated
GPR35	cg08901520	-0.252222	0.0310886	Hypomethylated
MIR548N	cg11539052	-0.252246	0.0108374	Hypomethylated
EXO1	cg03116938	-0.252486	0.00725243	Hypomethylated
KLF4	cg13605781	-0.252575	0.0178387	Hypomethylated
MIR3668	cg25772365	-0.252606	0.00020163	Hypomethylated
C7orf23	cg23737809	-0.252791	0.000146116	Hypomethylated
KAT2B	cg15910502	-0.252929	0.00224709	Hypomethylated
TNXB	cg19647111	-0.253148	0.00162444	Hypomethylated
IGF2R	cg01188509	-0.253668	0.00203868	Hypomethylated
EFR3A	cg24184792	-0.253987	0.0019747	Hypomethylated
DLX2	cg16573755	-0.254062	0.00103244	Hypomethylated
C7orf10	cg05119115	-0.254111	0.00974124	Hypomethylated
TAF4B	cg27514550	-0.254225	7.71e-05	Hypomethylated
FAM172A	cg17809345	-0.254275	0.00866258	Hypomethylated
ZFPM1	cg03844121	-0.254309	0.0461609	Hypomethylated
TCP10	cg18267230	-0.255563	0.000480661	Hypomethylated
NOS2	cg26712188	-0.255639	0.00120786	Hypomethylated
SAMD14	cg22655521	-0.256133	0.0157973	Hypomethylated
VGLL4	cg00668519	-0.256613	0.00050459	Hypomethylated
ARGFX	cg25771052	-0.257376	0.00681798	Hypomethylated
PARD3B	cg15459822	-0.258126	0.029776	Hypomethylated
RIMS1	cg04813693	-0.258318	0.000641741	Hypomethylated
RNU6-64P	cg10522358	-0.258374	2.21e-06	Hypomethylated
NEDD9	cg20808089	-0.258428	0.0117274	Hypomethylated
TJP1	cg15451258	-0.258795	0.010958	Hypomethylated
NMNAT2	cg22021022	-0.258886	0.00179225	Hypomethylated
SLC34A2	cg02934504	-0.258915	0.00340025	Hypomethylated
LYPLAL1	cg07368265	-0.258984	0.000526043	Hypomethylated
MUPCDH	cg21565415	-0.259896	0.000529369	Hypomethylated
SRSF12	cg06040894	-0.260443	0.00654158	Hypomethylated
SH3RF3	cg25707877	-0.260588	0.00023638	Hypomethylated
GTPBP4	cg09085653	-0.260889	7.46e-05	Hypomethylated
HBP1	cg23004466	-0.260896	5.87e-05	Hypomethylated
SLC44A3	cg20238525	-0.261141	0.0175872	Hypomethylated
SYT13	cg20731878	-0.262055	0.00922958	Hypomethylated
PCNX	cg22819952	-0.263019	6.98e-05	Hypomethylated
PRMT7	cg19356324	-0.263133	0.0145877	Hypomethylated
LOC401177	cg04591469	-0.26357	0.000896644	Hypomethylated
SLC35F1	cg07236367	-0.263958	5.91e-06	Hypomethylated
GJA3	cg04482892	-0.264079	0.00495649	Hypomethylated
LPO	cg09628499	-0.264207	0.000999689	Hypomethylated
FAM100B	cg06245711	-0.264468	0.00158873	Hypomethylated
PDE3B	cg25928521	-0.269665	0.000560145	Hypomethylated
LRRC16A	cg13089568	-0.270123	6.75e-05	Hypomethylated
RNF186	cg03422757	-0.271178	0.000407074	Hypomethylated
ZCCHC14	cg08113187	-0.271987	0.0218639	Hypomethylated
USP6NL	cg27412857	-0.272184	0.00025652	Hypomethylated
JAZF1	cg07714266	-0.272187	0.000477135	Hypomethylated
PLEKHG1	cg25582978	-0.272423	0.00201784	Hypomethylated
GNL1	cg04349266	-0.272936	0.00278806	Hypomethylated
RUNX1	cg01265860	-0.275743	9.17e-06	Hypomethylated
MTCL1	cg15701166	-0.276457	5.24e-05	Hypomethylated
ARHGAP23	cg12015526	-0.27659	0.0256874	Hypomethylated
C2orf57	cg05845831	-0.277151	0.00462056	Hypomethylated
TSNAX-DISC1	cg23050705	-0.278199	0.000215102	Hypomethylated
FAM73A	cg03737629	-0.27822	0.000224738	Hypomethylated
CLIP4	cg13417951	-0.278365	0.0172896	Hypomethylated
PHF21A	cg04146883	-0.278684	0.00104182	Hypomethylated
LOC145474	cg21507487	-0.279568	0.00144624	Hypomethylated
ADCY10	cg09372808	-0.280274	0.000159227	Hypomethylated
AGPAT6	cg08576073	-0.280582	0.00108791	Hypomethylated
USP45	cg13332525	-0.281025	0.00383428	Hypomethylated
ATIC	cg16935258	-0.282523	0.000874549	Hypomethylated
ESRP1	cg23051372	-0.282661	0.000947823	Hypomethylated
STAU2	cg08185095	-0.282978	0.0161047	Hypomethylated
TINAG	cg16523850	-0.283776	0.0103611	Hypomethylated
RFESD	cg21969190	-0.28403	0.00279071	Hypomethylated
MIR577	cg16701124	-0.285096	0.000743746	Hypomethylated
ATP6V0A1	cg05299486	-0.285248	0.000624941	Hypomethylated
DKFZP586I1420	cg20573989	-0.286157	0.0191272	Hypomethylated
RERE	cg14380444	-0.286253	3.44e-05	Hypomethylated
JARID2	cg21641008	-0.286708	0.00409307	Hypomethylated
FBXW11	cg05493042	-0.288026	0.00230481	Hypomethylated
CPEB3	cg15341575	-0.288944	0.00696173	Hypomethylated
CDC73	cg12617598	-0.290916	2.12e-05	Hypomethylated
ATF3	cg24371906	-0.291092	0.00212338	Hypomethylated
C5orf38	cg12415237	-0.291557	0.0031903	Hypomethylated
ERICH1	cg07757183	-0.292031	0.000875866	Hypomethylated
SORL1	cg10746778	-0.292617	0.00110303	Hypomethylated
RALGPS1	cg14200859	-0.293181	5.9e-05	Hypomethylated
OPN5	cg18276235	-0.293652	0.0032458	Hypomethylated
TAS2R20	cg01293346	-0.29807	0.00200564	Hypomethylated
ATP5G3	cg25920645	-0.298424	0.00721008	Hypomethylated
HGSNAT	cg13390361	-0.299262	0.00133029	Hypomethylated
CD44	cg09077672	-0.300064	0.00735084	Hypomethylated
NR3C1	cg18590053	-0.301673	2.55e-06	Hypomethylated
FOXP1	cg13240253	-0.301714	0.000105241	Hypomethylated
STT3B	cg20103222	-0.304364	0.00110293	Hypomethylated
ZIC1	cg12965599	-0.305208	0.00472484	Hypomethylated
SGOL2	cg26961824	-0.310085	0.00309461	Hypomethylated
KDM3A	cg22094163	-0.315533	0.00398699	Hypomethylated
FBXO25	cg08699575	-0.317131	0.000712483	Hypomethylated
CSGALNACT2	cg23014871	-0.319031	0.000261883	Hypomethylated
HK2	cg12163223	-0.321864	0.000409414	Hypomethylated
NTN4	cg25367249	-0.322165	0.00163043	Hypomethylated
ACTN1	cg00000289	-0.323666	8.68e-05	Hypomethylated
KIAA1267	cg18699337	-0.323918	0.00242695	Hypomethylated
DLL1	cg17586256	-0.327123	0.00317623	Hypomethylated
COPS8	cg10809094	-0.330221	0.00238921	Hypomethylated
AKAP7	cg01264298	-0.33274	0.000199021	Hypomethylated
RHEB	cg07943849	-0.332954	0.00126358	Hypomethylated
C3orf58	cg24362960	-0.333719	0.000512316	Hypomethylated
SLC16A4	cg03535830	-0.334359	0.00259182	Hypomethylated
NRBF2	cg10781704	-0.338231	0.000528087	Hypomethylated
RP11-1080G15.1	cg25627341	-0.339811	0.00192015	Hypomethylated
DISC2	cg24073755	-0.344892	0.000247892	Hypomethylated
PPM1H	cg27243624	-0.346136	0.00265277	Hypomethylated
PFKM	cg10508111	-0.347351	0.000309054	Hypomethylated
C6orf10	cg10818896	-0.360997	0.000310584	Hypomethylated
PVRL3-AS1	cg20074159	-0.378804	9.2e-06	Hypomethylated
